# Supplementary material for: The Arabidopsis non‐host defence‐associated coumarin scopoletin protects soybean from Asian soybean rust
Source: Plant J. 2019 Jul 1;99(3):397–413. doi: 10.1111/tpj.14426 (PMC6852345; doi:10.1111/tpj.14426)
Supplement: Supplementary file 8 — Table S1. Expression levels and Pp‐induced activation or repression of selected PPP genes associated with scopoletin and flavonoid biosynthesis (depicted in Figure 1b). [file TPJ-99-397-s008.xlsx]

## Sheet: Table S1
TABLE S1
				Wt (Col-0)				pen2				pen2 pad4 sag101
				normalized expression		log2 FC	Significance (p<0.05)	normalized expression		log2 FC	Significance (p<0.05)	normalized expression		log2 FC	Significance (p<0.05)
Locus	Identifier	Name		SBR	mock	SBR vs. Mock	SBR vs. Mock	SBR	mock	SBR vs. Mock	SBR vs. Mock	SBR	mock	SBR vs. Mock	SBR vs. Mock
At2g37040	263845_at	PAL1	PAL1: phenylalanine ammonia-lyase 1 (PAL1)	7.95582	6.9976	0.958219	0	9.32667	7.24711	2.07956	1	8.24226	7.30363	0.938637	0
At3g53260	251984_at	PAL2	PAL2: phenylalanine ammonia-lyase 2 (PAL2)	8.4614	8.2818	0.179599	0	9.0864	8.34773	0.73867	0	8.35903	8.23054	0.128483	0
At2g30490	267470_at	C4H (REF3)	CA4H: trans-cinnamate 4-monooxygenase / cinnamic acid 4-hydroxylase (C4H) (CA4H) / cytochrome P450 73 (CYP73) (CYP73A5)	9.32089	8.5076	0.813285	0	10.6511	8.551	2.10015	1	9.4807	8.63975	0.840953	0
At1g51680	256186_at	At4CL1	4CL1: 4-coumarate--CoA ligase 1 / 4-coumaroyl-CoA synthase 1 (4CL1)	9.63058	9.23876	0.391819	0	10.6862	9.23049	1.4557	1	10.1475	9.18015	0.967308	0
At3g21240	258047_at	At4CL2	4CL2: 4-coumarate--CoA ligase 2 / 4-coumaroyl-CoA synthase 2 (4CL2)	5.3583	5.35186	0.00644303	0	5.95572	5.25726	0.69846	0	5.35714	5.25201	0.105139	0
At5g48930	248639_at	HCT	transferase family protein	10.1655	10.0723	0.0932409	0	10.6389	10.2095	0.429386	0	10.4672	10.1878	0.279425	0
At2g40890	245101_at	C3’H (REF8)	cytochrome P450 98A3, putative (CYP98A3)	8.72713	8.47686	0.25027	0	9.32981	8.47386	0.855956	0	8.79348	8.4432	0.35028	0
At4g34050	253276_at	CCoAOMT1	caffeoyl-CoA 3-O-methyltransferase, putative	10.7613	10.6456	0.115659	0	11.4579	10.6266	0.831248	1	10.7661	10.6892	0.0768656	0
At3g13610	256647_at	F6'H1	oxidoreductase, 2OG-Fe(II) oxygenase family protein	5.15617	4.63642	0.519757	0	8.25116	4.39235	3.85881	1	4.99053	4.41401	0.576527	0
At1g55290	259650_at	F6'H2	oxidoreductase, 2OG-Fe(II) oxygenase family protein	4.91377	5.06256	-0.148791	0	5.00208	4.84102	0.161066	0	4.90185	4.84204	0.0598076	0
At5g13930	250207_at	CHS	CHS: chalcone synthase / naringenin-chalcone synthase	5.70091	6.82326	-1.12235	0	5.244	6.27652	-1.03252	0	6.05886	6.67733	-0.618466	0
At3g55120	251827_at	CHI	CHI: chalcone-flavanone isomerase / chalcone isomerase (CHI)	6.43727	6.82008	-0.3828	0	5.81457	6.88182	-1.06725	-1	6.31617	7.00586	-0.689689	0
At3g51240	252123_at	F3H (TT6)	F3H: naringenin 3-dioxygenase / flavanone 3-hydroxylase (F3H)	4.593	4.86392	-0.270919	0	4.15074	5.09213	-0.941392	-1	4.58194	4.9923	-0.410361	0
At5g07990	250558_at	F3'H (TT7)	TT7: flavonoid 3'-monooxygenase / flavonoid 3'-hydroxylase (F3'H) / cytochrome P450 75B1 (CYP75B1) / transparent testa 7 protein (TT7)	4.97727	5.23945	-0.26218	0	4.69845	5.01375	-0.315301	0	4.82409	5.03568	-0.211586	0
				Normalized expression (reference identifiers for color scale):
				252597_at	2.90416	lowest expression value among all identifiers in array
				265611_at	14.6347	highest expression value among all identifiers in array
