# Supplementary material for: The Arabidopsis non‐host defence‐associated coumarin scopoletin protects soybean from Asian soybean rust
Source: Plant J. 2019 Jul 1;99(3):397–413. doi: 10.1111/tpj.14426 (PMC6852345; doi:10.1111/tpj.14426)
Supplement: Supplementary file 9 — Table S2. Expression levels and Pp‐induced activation or repression of genes from the MAPMAN pathway ‘secondary metabolism’ (depicted in Figure S1). [file TPJ-99-397-s009.xlsx]

## Sheet: Table S2
TABLE S2
					Wt (Col-0)				pen2				pen2 pad4 sag101
					normalized expression		log2 FC	Significance (p<0.05)	normalized expression		log2 FC	Significance (p<0.05)	normalized expression		log2 FC	Significance (p<0.05)
MAPMAN bin number	pathway	Identifier	Gene	Locus	SBR	mock	SBR vs. Mock	SBR vs. Mock	SBR	mock	SBR vs. Mock	SBR vs. Mock	SBR	mock	SBR vs. Mock	SBR vs. Mock
'16.1'	'secondary metabolism.isoprenoids'	258121_s_at	GGPS3: geranylgeranyl pyrophosphate synthase, putative / GGPP synthetase, putative / farnesyltranstransferase, putative	At3g14530	3.49413	3.45151	0.0426238	0	3.549	3.44355	0.105453	0	3.5402	3.50438	0.035819	0
'16.1'	'secondary metabolism.isoprenoids'	256560_s_at	terpene synthase/cyclase family protein	At3g31415	3.65311	3.69072	-0.0376146	0	3.74499	3.74007	0.00492369	0	3.63425	3.69419	-0.0599394	0
'16.1'	'secondary metabolism.isoprenoids'	267377_at	FDH: beta-ketoacyl-CoA synthase family (FIDDLEHEAD) (FDH)	At2g26250	10.4574	10.462	-0.00466278	0	9.90411	10.6755	-0.771344	0	10.312	10.6119	-0.299896	0
'16.1.1'	'secondary metabolism.isoprenoids.non-mevalonate pathway'	246539_at	expressed protein	At5g15460	7.02434	7.06104	-0.0367018	0	7.09481	7.09929	-0.00448394	0	7.13889	7.0134	0.125488	0
'16.1.1'	'secondary metabolism.isoprenoids.non-mevalonate pathway'	249272_at	geranylgeranyl transferase alpha subunit-related / RAB geranylgeranyltransferase alpha subunit-related	At5g41820	4.96838	4.85041	0.117975	0	4.81249	4.75225	0.0602364	0	4.73398	4.8673	-0.133319	0
'16.1.1'	'secondary metabolism.isoprenoids.non-mevalonate pathway'	250313_at	geranylgeranyl transferase type II beta subunit, putative / RAB geranylgeranyltransferase beta subunit, putative	At5g12210	9.13475	8.65945	0.475298	0	9.43936	8.85119	0.588176	0	9.31922	8.91204	0.407181	0
'16.1.1'	'secondary metabolism.isoprenoids.non-mevalonate pathway'	254156_at	geranylgeranyl transferase alpha subunit-related / RAB geranylgeranyltransferase alpha subunit-related	At4g24490	7.3871	7.30559	0.0815128	0	7.76528	7.45805	0.307227	0	7.57229	7.46417	0.108121	0
'16.1.1'	'secondary metabolism.isoprenoids.non-mevalonate pathway'	256276_at	geranylgeranyl transferase type II beta subunit, putative / RAB geranylgeranyltransferase beta subunit, putative	At3g12070	5.68443	5.36064	0.323791	0	5.65241	5.52184	0.130571	0	5.49201	5.28556	0.206453	0
'16.1.1'	'secondary metabolism.isoprenoids.non-mevalonate pathway'	260236_at	geranylgeranyl reductase	At1g74470	12.273	12.5741	-0.301139	0	11.3706	12.6265	-1.25589	-1	11.9031	12.7089	-0.805813	-1
'16.1.1'	'secondary metabolism.isoprenoids.non-mevalonate pathway'	266985_at	GGT-IB: geranylgeranyl transferase type I beta subunit (GGT-IB)	At2g39550	7.59057	7.54031	0.0502618	0	8.05938	7.47338	0.586005	0	7.73226	7.40561	0.326644	0
'16.1.1.1'	'secondary metabolism.isoprenoids.non-mevalonate pathway.DXS'	245281_at	DEF/CLA1: 1-deoxy-D-xylulose 5-phosphate synthase, putative / 1-deoxyxylulose-5-phosphate synthase, putative / DXP-synthase, putative (DEF) (CLA1)	At4g15560	10.1586	10.6041	-0.445454	0	10.1532	10.6437	-0.490549	0	9.88506	10.4514	-0.566326	0
'16.1.1.1'	'secondary metabolism.isoprenoids.non-mevalonate pathway.DXS'	250362_at	1-deoxy-D-xylulose 5-phosphate synthase, putative / 1-deoxyxylulose-5-phosphate synthase, putative / DXP-synthase, putative	At5g11380	5.89417	6.00898	-0.11481	0	5.8239	6.12095	-0.297048	0	6.2196	6.08135	0.138246	0
'16.1.1.1'	'secondary metabolism.isoprenoids.non-mevalonate pathway.DXS'	258182_at	1-deoxy-D-xylulose 5-phosphate synthase, putative / 1-deoxyxylulose-5-phosphate synthase, putative / DXP-synthase, putative	At3g21500	5.92452	5.73377	0.190742	0	5.76103	5.85372	-0.0926881	0	5.28037	5.51962	-0.239246	0
'16.1.1.10'	'secondary metabolism.isoprenoids.non-mevalonate pathway.geranylgeranyl pyrophosphate synthase'	246198_at	GGPS1: geranylgeranyl pyrophosphate synthase (GGPS1) / GGPP synthetase / farnesyltranstransferase	At4g36810	8.81836	9.02686	-0.208495	0	8.86116	8.87742	-0.0162598	0	8.79746	9.08622	-0.288759	0
'16.1.1.10'	'secondary metabolism.isoprenoids.non-mevalonate pathway.geranylgeranyl pyrophosphate synthase'	252996_s_at	GGPS: geranylgeranyl pyrophosphate synthase, putative / GGPP synthetase, putative / farnesyltranstransferase, putative	At4g38460	9.42871	8.99498	0.433733	0	9.43514	8.9517	0.483435	0	9.41987	9.12837	0.291503	0
'16.1.1.10'	'secondary metabolism.isoprenoids.non-mevalonate pathway.geranylgeranyl pyrophosphate synthase'	256684_at	GGPS1: geranylgeranyl pyrophosphate synthase, putative / GGPP synthetase, putative / farnesyltranstransferase, putative	At3g32040	3.98284	4.00305	-0.0202083	0	4.15202	3.91843	0.23359	0	3.88462	3.87446	0.0101628	0
'16.1.1.10'	'secondary metabolism.isoprenoids.non-mevalonate pathway.geranylgeranyl pyrophosphate synthase'	256737_at	geranylgeranyl pyrophosphate synthase-related / GGPP synthetase-related / farnesyltranstransferase-related	At3g29420	3.60638	3.6226	-0.0162153	0	3.60886	3.66485	-0.0559942	0	3.59243	3.67186	-0.0794258	0
'16.1.1.10'	'secondary metabolism.isoprenoids.non-mevalonate pathway.geranylgeranyl pyrophosphate synthase'	256738_at	GGPS1: geranylgeranyl pyrophosphate synthase, putative / GGPP synthetase, putative / farnesyltranstransferase, putative	At3g29430	3.93281	3.99358	-0.0607646	0	3.84203	3.77857	0.0634559	0	3.86028	3.94206	-0.0817775	0
'16.1.1.10'	'secondary metabolism.isoprenoids.non-mevalonate pathway.geranylgeranyl pyrophosphate synthase'	257117_at	GGPS6: geranylgeranyl pyrophosphate synthase, putative / GGPP synthetase, putative / farnesyltranstransferase, putative	At3g20160	3.74467	3.85268	-0.108004	0	3.71576	3.71765	-0.00188768	0	3.71429	3.75453	-0.0402399	0
'16.1.1.10'	'secondary metabolism.isoprenoids.non-mevalonate pathway.geranylgeranyl pyrophosphate synthase'	257274_at	GGPS3: geranylgeranyl pyrophosphate synthase, putative / GGPP synthetase, putative / farnesyltranstransferase, putative	At3g14510	4.04268	4.07518	-0.0325018	0	4.06449	3.97979	0.0847009	0	3.9976	4.16903	-0.171429	0
'16.1.1.10'	'secondary metabolism.isoprenoids.non-mevalonate pathway.geranylgeranyl pyrophosphate synthase'	262391_at	GGPS6: geranylgeranyl pyrophosphate synthase (GGPS6) / GGPP synthetase / farnesyltranstransferase	At1g49530	5.2138	5.15342	0.0603858	0	5.07442	5.20974	-0.13532	0	5.15297	5.28348	-0.130509	0
'16.1.1.10'	'secondary metabolism.isoprenoids.non-mevalonate pathway.geranylgeranyl pyrophosphate synthase'	265924_at	GGPS1: geranylgeranyl pyrophosphate synthase, putative / GGPP synthetase, putative / farnesyltranstransferase, putative	At2g18620	3.87809	4.17177	-0.293681	0	3.70307	3.9212	-0.218135	0	3.79724	3.94948	-0.152237	0
'16.1.1.10'	'secondary metabolism.isoprenoids.non-mevalonate pathway.geranylgeranyl pyrophosphate synthase'	266068_at	geranylgeranyl pyrophosphate synthase, putative / GGPP synthetase, putative / farnesyltranstransferase, putative	At2g18640	3.74998	3.79876	-0.0487818	0	3.65565	3.80599	-0.150342	0	3.62068	3.73257	-0.111882	0
'16.1.1.10'	'secondary metabolism.isoprenoids.non-mevalonate pathway.geranylgeranyl pyrophosphate synthase'	267295_at	geranylgeranyl pyrophosphate synthase (GGPS2) (GGPS5) / GGPP synthetase / farnesyltranstransferase	At2g23800	4.41897	4.56007	-0.141094	0	4.42713	4.33802	0.089114	0	4.33441	4.50726	-0.172853	0
'16.1.1.2'	'secondary metabolism.isoprenoids.non-mevalonate pathway.DXR'	247401_at	DXR: 1-deoxy-D-xylulose 5-phosphate reductoisomerase (DXR)	At5g62790	9.819	10.5042	-0.685233	0	9.09233	10.3347	-1.24237	-1	9.59554	10.4354	-0.839858	0
'16.1.1.3'	'secondary metabolism.isoprenoids.non-mevalonate pathway.CMS'	267220_at	expressed protein	At2g02500	8.14285	8.81704	-0.674187	0	7.16845	8.68521	-1.51676	0	7.75065	8.77641	-1.02576	0
'16.1.1.4'	'secondary metabolism.isoprenoids.non-mevalonate pathway.CMK'	266863_at	4-diphosphocytidyl-2-C-methyl-D-erythritol kinase (CMK) (CDPMEK)	At2g26930	8.0931	8.3896	-0.296496	0	7.63516	8.21343	-0.578266	0	7.94973	8.31642	-0.366688	0
'16.1.1.5'	'secondary metabolism.isoprenoids.non-mevalonate pathway.MCS'	260324_at	2C-methyl-D-erythritol 2,4-cyclodiphosphate synthase, putative	At1g63970	9.99753	10.2	-0.202492	0	9.85623	10.1037	-0.247514	0	10.0619	10.1238	-0.0618223	0
'16.1.1.6'	'secondary metabolism.isoprenoids.non-mevalonate pathway.HDS'	247637_at	1-hydroxy-2-methyl-2-(E)-butenyl 4-diphosphate synthase, putative / GcpE family protein	At5g60600	10.9614	11.1658	-0.204387	0	10.8102	11.2283	-0.418107	0	10.8764	11.2354	-0.358996	0
'16.1.1.7'	'secondary metabolism.isoprenoids.non-mevalonate pathway.HDR'	253235_at	LytB family protein	At4g34350	9.64927	10.2356	-0.586364	0	9.25367	10.2517	-0.997999	-1	9.44152	10.3019	-0.860408	0
'16.1.2'	'secondary metabolism.isoprenoids.mevalonate pathway'	267137_at	DPS: dehydrodolichyl diphosphate synthase / DEDOL-PP synthase (DPS)	At2g23410	3.53337	3.71835	-0.184987	0	3.75512	3.62193	0.133194	0	3.57008	3.64152	-0.0714378	0
'16.1.2.1'	'secondary metabolism.isoprenoids.mevalonate pathway.acetyl-CoA C-acyltransferase'	248690_at	acetyl-CoA C-acyltransferase, putative / 3-ketoacyl-CoA thiolase, putative	At5g48230	8.65374	8.63693	0.0168118	0	8.35181	8.53272	-0.18091	0	8.67572	8.62269	0.0530295	0
'16.1.2.1'	'secondary metabolism.isoprenoids.mevalonate pathway.acetyl-CoA C-acyltransferase'	248779_at	acetyl-CoA C-acyltransferase, putative / 3-ketoacyl-CoA thiolase, putative	At5g47720	6.36869	6.49245	-0.123767	0	5.86511	6.27641	-0.4113	0	6.38523	6.56526	-0.180028	0
'16.1.2.2'	'secondary metabolism.isoprenoids.mevalonate pathway.HMG-CoA synthase'	254845_at	hydroxymethylglutaryl-CoA synthase / HMG-CoA synthase / 3-hydroxy-3-methylglutaryl coenzyme A synthase	At4g11820	7.60258	8.03973	-0.437148	0	8.07116	8.32392	-0.252762	0	7.75475	8.07069	-0.315945	0
'16.1.2.3'	'secondary metabolism.isoprenoids.mevalonate pathway.HMG-CoA reductase'	259983_at	HMG1: 3-hydroxy-3-methylglutaryl-CoA reductase 1 / HMG-CoA reductase 1 (HMG1)	At1g76490	10.8018	10.6328	0.168966	0	10.1315	10.7802	-0.648718	0	11.0868	10.8242	0.262647	0
'16.1.2.3'	'secondary metabolism.isoprenoids.mevalonate pathway.HMG-CoA reductase'	264856_at	HMGR2: 3-hydroxy-3-methylglutaryl-CoA reductase 2 / HMG-CoA reductase 2 (HMGR2)	At2g17370	5.45314	5.67346	-0.220319	0	5.46814	5.61404	-0.145903	0	5.71682	5.5603	0.156518	0
'16.1.2.4'	'secondary metabolism.isoprenoids.mevalonate pathway.mevalonate kinase'	246778_at	mevalonate kinase (MK)	At5g27450	6.53409	7.19277	-0.658678	0	5.96495	7.11193	-1.14699	0	5.97783	7.10625	-1.12843	0
'16.1.2.5'	'secondary metabolism.isoprenoids.mevalonate pathway.phosphomevalonate kinase'	246286_at	GHMP kinase family protein	At1g31910	9.62202	9.58982	0.0321937	0	10.1386	9.78796	0.350666	0	10.309	9.86183	0.447136	0
'16.1.2.6'	'secondary metabolism.isoprenoids.mevalonate pathway.mevalonate diphosphate decarboxylase'	251881_at	mevalonate diphosphate decarboxylase, putative	At3g54250	5.40447	5.61289	-0.208415	0	4.93372	5.6762	-0.742481	0	5.53561	5.84909	-0.31348	0
'16.1.2.6'	'secondary metabolism.isoprenoids.mevalonate pathway.mevalonate diphosphate decarboxylase'	266414_at	mevalonate diphosphate decarboxylase (MVD1)	At2g38700	8.09895	7.95236	0.146592	0	7.53172	8.13943	-0.607707	0	8.16905	8.31967	-0.150615	0
'16.1.2.7'	'secondary metabolism.isoprenoids.mevalonate pathway.isopentenyl pyrophosphate:dimethyllallyl pyrophosphate isomerase'	250117_at	IPP1: isopentenyl-diphosphate delta-isomerase I / isopentenyl diphosphate:dimethylallyl diphosphate isomerase I (IPP1)	At5g16440	7.50966	7.26742	0.242247	0	7.84053	7.38924	0.451289	0	7.7818	7.15623	0.625571	0
'16.1.2.7'	'secondary metabolism.isoprenoids.mevalonate pathway.isopentenyl pyrophosphate:dimethyllallyl pyrophosphate isomerase'	258619_at	IPP2: isopentenyl-diphosphate delta-isomerase II / isopentenyl diphosphate:dimethylallyl diphosphate isomerase II (IPP2)	At3g02780	9.41661	9.45467	-0.038059	0	9.36931	9.4219	-0.0525945	0	9.58434	9.50336	0.0809875	0
'16.1.2.8'	'secondary metabolism.isoprenoids.mevalonate pathway.geranyl diphosphate synthase'	262526_at	geranyl diphosphate synthase, putative / GPPS, putative / dimethylallyltransferase, putative / prenyl transferase, putative	At1g17050	6.58868	7.28213	-0.693452	0	6.03237	7.17038	-1.13801	0	6.49642	7.38548	-0.889068	0
'16.1.2.8'	'secondary metabolism.isoprenoids.mevalonate pathway.geranyl diphosphate synthase'	266958_at	geranyl diphosphate synthase, putative / GPPS, putative / dimethylallyltransferase, putative / prenyl transferase, putative	At2g34630	7.05021	7.39211	-0.341904	0	7.91847	7.39561	0.522863	0	7.71881	7.30442	0.414391	0
'16.1.2.9'	'secondary metabolism.isoprenoids.mevalonate pathway.farnesyl pyrophosphate synthetase'	245301_at	FPS2: farnesyl pyrophosphate synthetase 2 (FPS2) / FPP synthetase 2 / farnesyl diphosphate synthase 2	At4g17190	7.04863	7.00859	0.0400388	0	6.44219	7.2588	-0.816613	-1	6.91774	7.1449	-0.22716	0
'16.1.2.9'	'secondary metabolism.isoprenoids.mevalonate pathway.farnesyl pyrophosphate synthetase'	248718_at	FPS1: farnesyl pyrophosphate synthetase 1, mitochondrial (FPS1) / FPP synthetase 1 / farnesyl diphosphate synthase 1	At5g47770	8.59161	8.83521	-0.243606	0	8.3365	8.91187	-0.575367	0	8.62825	8.83219	-0.203938	0
'16.1.3'	'secondary metabolism.isoprenoids.tocopherol biosynthesis'	249688_at	aminotransferase-related	At5g36160	8.9402	9.44874	-0.508539	0	8.92116	9.38891	-0.467746	0	9.3164	9.47881	-0.162403	0
'16.1.3'	'secondary metabolism.isoprenoids.tocopherol biosynthesis'	250842_at	phosphatidate cytidylyltransferase family protein	At5g04490	8.59715	8.6066	-0.00945084	0	8.74582	8.86022	-0.114395	0	8.69112	8.70402	-0.0128968	0
'16.1.3'	'secondary metabolism.isoprenoids.tocopherol biosynthesis'	253795_at	aminotransferase, putative	At4g28420	3.8913	3.67971	0.211596	0	4.05919	3.73393	0.325261	0	4.04798	3.76339	0.284594	0
'16.1.3'	'secondary metabolism.isoprenoids.tocopherol biosynthesis'	254213_at	aminotransferase class I and II family protein	At4g23590	3.8072	4.02071	-0.213505	0	3.725	3.96665	-0.241647	0	3.86463	3.86586	-0.00122398	0
'16.1.3'	'secondary metabolism.isoprenoids.tocopherol biosynthesis'	258755_at	UbiA prenyltransferase family protein	At3g11950	10.0031	10.2859	-0.28275	0	9.80264	10.3113	-0.508681	0	10.0238	10.303	-0.27912	0
'16.1.3.1'	'secondary metabolism.isoprenoids.tocopherol biosynthesis.hydroxyphenylpyruvate dioxygenase'	262635_at	4-hydroxyphenylpyruvate dioxygenase (HPD)	At1g06570	6.36117	6.66945	-0.308273	0	6.46106	6.59465	-0.133585	0	6.71576	6.57823	0.137523	0
'16.1.3.2'	'secondary metabolism.isoprenoids.tocopherol biosynthesis.homogentisate phytyltransferase'	266938_at	TPT1: homogentisate phytylprenyltransferase family protein (HPT1) / tocopherol phytyltransferase family protein (TPT1)	At2g18950	7.16093	7.36274	-0.201816	0	7.8521	7.30953	0.542566	0	7.38534	7.12161	0.263728	0
'16.1.3.3'	'secondary metabolism.isoprenoids.tocopherol biosynthesis.MPBQ/MSBQ methyltransferase'	251118_at	chloroplast inner envelope membrane protein, putative (APG1)	At3g63410	11.5949	11.9461	-0.351172	0	11.1482	11.9098	-0.761633	-1	11.6187	12.0021	-0.383365	0
'16.1.3.4'	'secondary metabolism.isoprenoids.tocopherol biosynthesis.tocopherol cyclase'	253394_at	tocopherol cyclase, chloroplast / vitamin E deficient 1 (VTE1) / sucrose export defective 1 (SXD1)	At4g32770	7.31229	8.04356	-0.731268	0	6.50653	8.03895	-1.53242	-1	6.56845	8.05324	-1.4848	-1
'16.1.3.5'	'secondary metabolism.isoprenoids.tocopherol biosynthesis.tocopherol methyltransferase'	262875_at	expressed protein	At1g64970	7.64198	7.57423	0.0677513	0	7.31455	7.41394	-0.0993885	0	7.31305	7.60085	-0.287806	0
'16.1.4'	'secondary metabolism.isoprenoids.carotenoids'	246411_at	amine oxidase family	At1g57770	7.17479	8.41092	-1.23613	0	6.88421	8.47434	-1.59013	0	7.33594	8.36158	-1.02563	0
'16.1.4'	'secondary metabolism.isoprenoids.carotenoids'	248613_at	amine oxidase-related	At5g49555	8.00724	7.9067	0.100542	0	7.70393	8.01816	-0.314224	0	7.85735	8.07559	-0.218241	0
'16.1.4'	'secondary metabolism.isoprenoids.carotenoids'	258708_at	amine oxidase family protein	At3g09580	8.66223	9.15179	-0.489555	0	7.9861	9.14542	-1.15932	-1	8.30781	8.88829	-0.580481	0
'16.1.4.1'	'secondary metabolism.isoprenoids.carotenoids.phytoene synthase'	250095_at	PSY: phytoene synthase (PSY) / geranylgeranyl-diphosphate geranylgeranyl transferase	At5g17230	10.3988	10.7053	-0.306497	0	10.2088	10.6199	-0.41113	0	10.4534	10.6139	-0.160535	0
'16.1.4.10'	'secondary metabolism.isoprenoids.carotenoids.carotenoid cleavage dioxygenase'	251146_at	NC1: 9-cis-epoxycarotenoid dioxygenase / neoxanthin cleavage enzyme / NCED1 / carotenoid cleavage dioxygenase 1 (CCD1)	At3g63520	9.98768	10.2217	-0.233982	0	9.84023	10.1385	-0.298242	0	10.0676	10.3141	-0.246468	0
'16.1.4.2'	'secondary metabolism.isoprenoids.carotenoids.phytoene dehydrogenase'	245284_at	PDS: phytoene dehydrogenase, chloroplast / phytoene desaturase (PDS)	At4g14210	9.54996	9.8573	-0.307342	0	9.10115	9.9033	-0.802151	-1	9.5306	10.0233	-0.492703	0
'16.1.4.21'	'secondary metabolism.isoprenoids.carotenoids.violaxanthin de-epoxidase'	263873_at	violaxanthin de-epoxidase-related	At2g21860	8.96263	9.73119	-0.76856	0	8.32817	9.53419	-1.20602	-1	8.75838	9.66859	-0.91021	0
'16.1.4.21'	'secondary metabolism.isoprenoids.carotenoids.violaxanthin de-epoxidase'	264799_at	violaxanthin de-epoxidase precursor, putative (AVDE1)	At1g08550	9.87884	10.3314	-0.45253	0	9.14258	10.3195	-1.17691	-1	9.5657	10.3355	-0.769843	0
'16.1.4.3'	'secondary metabolism.isoprenoids.carotenoids.zeta-carotene desaturase'	259092_at	ZDS1/ZDS: zeta-carotene desaturase (ZDS1) / carotene 7,8-desaturase	At3g04870	9.19925	9.53918	-0.339928	0	8.73893	9.47369	-0.734758	-1	9.15183	9.52748	-0.375653	0
'16.1.4.4'	'secondary metabolism.isoprenoids.carotenoids.lycopene epsilon cyclase'	247936_at	lycopene epsilon cyclase	At5g57030	8.73302	9.12394	-0.390928	0	8.37371	9.10574	-0.732026	-1	8.60282	9.2537	-0.650883	0
'16.1.4.5'	'secondary metabolism.isoprenoids.carotenoids.lycopene beta cyclase'	259140_at	lycopene beta cyclase (LYC)	At3g10230	8.45239	8.92483	-0.472441	0	8.27047	9.00993	-0.739462	-1	8.62953	9.09723	-0.467705	0
'16.1.4.6'	'secondary metabolism.isoprenoids.carotenoids.carotenoid beta ring hydroxylase'	248311_at	beta-carotene hydroxylase, putative	At5g52570	4.9517	5.31473	-0.363028	0	5.49231	5.34055	0.151757	0	5.07042	5.33497	-0.264551	0
'16.1.4.6'	'secondary metabolism.isoprenoids.carotenoids.carotenoid beta ring hydroxylase'	254020_at	beta-carotene hydroxylase	At4g25700	8.07136	8.80051	-0.72915	0	7.28325	8.45656	-1.17331	-1	7.73754	8.69864	-0.961108	-1
'16.1.4.7'	'secondary metabolism.isoprenoids.carotenoids.carotenoid epsilon ring hydroxylase'	246268_at	cytochrome P450 family protein	At1g31800	9.29733	9.61014	-0.312809	0	8.8739	9.74386	-0.869956	0	9.27258	9.77376	-0.501174	0
'16.1.4.7'	'secondary metabolism.isoprenoids.carotenoids.carotenoid epsilon ring hydroxylase'	251969_at	cytochrome P450 family protein	At3g53130	8.48005	8.93625	-0.456199	0	8.11167	8.84323	-0.731557	0	8.45357	8.85271	-0.399138	0
'16.1.4.7'	'secondary metabolism.isoprenoids.carotenoids.carotenoid epsilon ring hydroxylase'	251979_at	cytochrome P450 family protein	At3g53140	4.49885	4.20788	0.290966	0	4.15162	4.2993	-0.147675	0	4.34373	4.22017	0.123566	0
'16.1.4.8'	'secondary metabolism.isoprenoids.carotenoids.carotenoid isomerase'	260821_at	CRTISO: carotenoid isomerase, putative	At1g06820	7.72332	7.97564	-0.252322	0	7.35603	8.0501	-0.694065	0	7.63544	8.07122	-0.435779	0
'16.1.5'	'secondary metabolism.isoprenoids.terpenoids'	245071_at	terpene synthase/cyclase family protein	At2g23230	4.35267	4.32609	0.0265781	0	4.32345	4.28791	0.0355454	0	4.19502	4.17836	0.0166572	0
'16.1.5'	'secondary metabolism.isoprenoids.terpenoids'	245258_at	04C11: pentacyclic triterpene synthase (04C11)	At4g15340	3.61338	3.62248	-0.0091015	0	3.48386	3.65343	-0.169573	0	3.57512	3.5512	0.0239177	0
'16.1.5'	'secondary metabolism.isoprenoids.terpenoids'	245443_at	terpene synthase/cyclase family protein	At4g16730	3.87271	3.7843	0.0884011	0	3.8114	3.71244	0.0989559	0	3.74877	3.69174	0.0570207	0
'16.1.5'	'secondary metabolism.isoprenoids.terpenoids'	245444_at	terpene synthase/cyclase family protein	At4g16740	4.27237	4.47827	-0.205892	0	4.15183	4.60508	-0.453246	0	4.31074	4.42411	-0.113369	0
'16.1.5'	'secondary metabolism.isoprenoids.terpenoids'	245520_at	terpene synthase/cyclase family protein	At4g15870	3.54993	3.75258	-0.202652	0	3.62215	3.53406	0.088086	0	3.49126	3.45299	0.0382627	0
'16.1.5'	'secondary metabolism.isoprenoids.terpenoids'	245553_at	ATPEN1: pentacyclic triterpene synthase, putative	At4g15370	4.00513	4.07917	-0.0740375	0	3.83888	3.87117	-0.0322835	0	3.72929	3.98229	-0.252996	0
'16.1.5'	'secondary metabolism.isoprenoids.terpenoids'	247639_s_at	undecaprenyl pyrophosphate synthetase family protein / UPP synthetase family protein	At5g60500	3.27088	3.22237	0.0485046	0	3.19864	3.19835	0.000290446	0	3.22991	3.19659	0.0333227	0
'16.1.5'	'secondary metabolism.isoprenoids.terpenoids'	248729_at	ATPEN1: pentacyclic triterpene synthase, putative	At5g48010	3.70997	3.74214	-0.032165	0	3.61731	3.56842	0.0488981	0	3.59088	3.69972	-0.10884	0
'16.1.5'	'secondary metabolism.isoprenoids.terpenoids'	248736_at	terpene synthase/cyclase family protein	At5g48110	3.41602	3.40945	0.00657764	0	3.46255	3.57788	-0.115327	0	3.43263	3.36692	0.0657138	0
'16.1.5'	'secondary metabolism.isoprenoids.terpenoids'	249005_at	terpene synthase/cyclase family protein	At5g44630	3.50685	3.52317	-0.0163234	0	3.45128	3.50408	-0.0528006	0	3.45124	3.63184	-0.180599	0
'16.1.5'	'secondary metabolism.isoprenoids.terpenoids'	249205_at	ATPEN1: pentacyclic triterpene synthase, putative	At5g42600	5.14548	5.2253	-0.0798169	0	4.93471	5.18198	-0.247269	0	4.96756	5.13843	-0.170869	0
'16.1.5'	'secondary metabolism.isoprenoids.terpenoids'	249687_at	ATPEN1: pentacyclic triterpene synthase, putative	At5g36150	4.06218	3.92682	0.135352	0	3.8139	3.75911	0.0547867	0	3.71649	3.90991	-0.193422	0
'16.1.5'	'secondary metabolism.isoprenoids.terpenoids'	249760_at	terpene synthase/cyclase family protein	At5g23960	3.22122	3.34795	-0.126733	0	3.29302	3.25294	0.0400758	0	3.24701	3.27514	-0.028132	0
'16.1.5'	'secondary metabolism.isoprenoids.terpenoids'	252611_at	CAS1: cycloartenol synthase, putative / 2,3-epoxysqualene--cycloartenol cyclase, putative / (S)-2,3-epoxysqualene mutase, putative	At3g45130	5.05984	4.89041	0.169429	0	5.13622	4.91566	0.220559	0	4.84806	5.11768	-0.26962	0
'16.1.5'	'secondary metabolism.isoprenoids.terpenoids'	254509_at	terpene synthase/cyclase family protein	At4g20200	3.68575	3.70081	-0.0150581	0	3.47998	3.64888	-0.168906	0	3.71407	3.60086	0.113211	0
'16.1.5'	'secondary metabolism.isoprenoids.terpenoids'	254510_at	terpene synthase/cyclase family protein	At4g20210	3.77461	3.59621	0.178395	0	3.72714	3.78609	-0.0589491	0	3.74531	3.71615	0.0291597	0
'16.1.5'	'secondary metabolism.isoprenoids.terpenoids'	254512_at	terpene synthase/cyclase family protein	At4g20230	4.18355	4.49376	-0.310217	0	3.97479	4.28644	-0.311651	0	4.20563	4.4985	-0.292878	0
'16.1.5'	'secondary metabolism.isoprenoids.terpenoids'	255751_at	terpene synthase/cyclase family protein	At1g31950	3.85627	3.8405	0.0157645	0	3.75136	3.84882	-0.0974617	0	3.72265	3.85501	-0.132367	0
'16.1.5'	'secondary metabolism.isoprenoids.terpenoids'	255912_at	lupeol synthase, putative / 2,3-oxidosqualene-triterpenoid cyclase, putative	At1g66960	4.60556	4.05917	0.546391	0	5.76319	4.16604	1.59715	0	4.54685	4.01222	0.534627	0
'16.1.5'	'secondary metabolism.isoprenoids.terpenoids'	256163_at	terpene synthase/cyclase family protein	At1g48820	3.58443	3.55824	0.0261916	0	3.55047	3.56415	-0.0136828	0	3.54094	3.49401	0.0469305	0
'16.1.5'	'secondary metabolism.isoprenoids.terpenoids'	256164_at	terpene synthase/cyclase family protein	At1g48800	3.76995	3.66449	0.105463	0	3.76174	3.67741	0.0843279	0	3.71278	3.90035	-0.187571	0
'16.1.5'	'secondary metabolism.isoprenoids.terpenoids'	256515_at	terpene synthase/cyclase family protein	At1g66020	4.31696	4.3313	-0.0143349	0	4.19188	4.20167	-0.00979309	0	4.07878	4.03238	0.0463975	0
'16.1.5'	'secondary metabolism.isoprenoids.terpenoids'	256736_at	terpene synthase/cyclase family protein	At3g29410	3.87087	3.90171	-0.0308406	0	3.65621	3.78083	-0.124625	0	3.55417	3.70556	-0.151391	0
'16.1.5'	'secondary metabolism.isoprenoids.terpenoids'	256994_s_at	TPS10: myrcene/ocimene synthase, putative	At3g25830	4.28454	4.39417	-0.109633	0	3.95958	4.12782	-0.168247	0	4.06755	4.09759	-0.0300403	0
'16.1.5'	'secondary metabolism.isoprenoids.terpenoids'	257557_at	terpene synthase/cyclase family protein	At3g14490	3.8004	3.98362	-0.183219	0	3.62061	3.7927	-0.172096	0	3.66003	3.73006	-0.0700294	0
'16.1.5'	'secondary metabolism.isoprenoids.terpenoids'	257637_at	TPS10: myrcene/ocimene synthase, putative	At3g25810	3.89446	3.92167	-0.027204	0	3.75851	4.00354	-0.245028	0	3.81582	3.8907	-0.0748726	0
'16.1.5'	'secondary metabolism.isoprenoids.terpenoids'	257776_at	terpene synthase/cyclase family protein	At3g29190	5.03878	4.99576	0.0430201	0	5.00243	4.99767	0.00475826	0	4.9353	4.95858	-0.0232814	0
'16.1.5'	'secondary metabolism.isoprenoids.terpenoids'	258116_at	terpene synthase/cyclase family protein	At3g14520	3.516	3.43451	0.0814969	0	3.55396	3.50583	0.0481342	0	3.49033	3.52661	-0.0362779	0
'16.1.5'	'secondary metabolism.isoprenoids.terpenoids'	258192_at	terpene synthase/cyclase family protein	At3g29110	3.90448	4.02977	-0.125288	0	3.91968	3.89892	0.0207536	0	3.96348	3.90481	0.0586683	0
'16.1.5'	'secondary metabolism.isoprenoids.terpenoids'	261985_at	terpene synthase/cyclase family protein	At1g33750	4.11681	4.30544	-0.188625	0	4.08249	4.19402	-0.111534	0	3.90201	4.10533	-0.203323	0
'16.1.5'	'secondary metabolism.isoprenoids.terpenoids'	263122_at	GPPS: solanesyl diphosphate synthase (SPS)	At1g78510	5.7947	6.08184	-0.287145	0	5.9403	5.97569	-0.0353873	0	6.29837	6.00146	0.296914	0
'16.1.5'	'secondary metabolism.isoprenoids.terpenoids'	263123_at	ATPEN1: pentacyclic triterpene synthase, putative	At1g78500	3.49365	3.59088	-0.0972306	0	3.37089	3.45852	-0.0876224	0	3.42099	3.45807	-0.0370851	0
'16.1.5'	'secondary metabolism.isoprenoids.terpenoids'	263124_at	prenyltransferase/squalene oxidase repeat-containing protein	At1g78480	4.71643	4.75953	-0.0431032	0	4.20344	4.67133	-0.467893	0	4.92999	4.93614	-0.00614908	0
'16.1.5'	'secondary metabolism.isoprenoids.terpenoids'	264100_at	LUP1: lupeol synthase (LUP1) / 2,3-oxidosqualene-triterpenoid cyclase	At1g78970	7.02241	7.2946	-0.27219	0	5.03871	6.86758	-1.82887	-1	7.04782	7.15749	-0.109662	0
'16.1.5'	'secondary metabolism.isoprenoids.terpenoids'	264137_at	lupeol synthase, putative / 2,3-oxidosqualene-triterpenoid cyclase, putative	At1g78960	5.29352	5.40894	-0.115426	0	5.0452	5.27147	-0.226269	0	5.2183	5.24914	-0.0308411	0
'16.1.5'	'secondary metabolism.isoprenoids.terpenoids'	264138_at	beta-amyrin synthase, putative	At1g78950	4.98613	5.10521	-0.119076	0	4.97024	5.12333	-0.153092	0	4.92845	4.97093	-0.0424786	0
'16.1.5'	'secondary metabolism.isoprenoids.terpenoids'	264430_at	terpene synthase/cyclase family protein	At1g61680	3.95677	4.14809	-0.191314	0	3.97717	4.13644	-0.159273	0	4.03667	4.01354	0.0231276	0
'16.1.5'	'secondary metabolism.isoprenoids.terpenoids'	264720_at	terpene synthase/cyclase family protein	At1g70080	4.09801	4.17175	-0.0737402	0	4.04876	3.98744	0.0613155	0	3.95963	4.16388	-0.204258	0
'16.1.5'	'secondary metabolism.isoprenoids.terpenoids'	264886_at	terpene synthase/cyclase family protein	At1g61120	5.94888	4.63317	1.31571	0	6.12564	5.21939	0.906249	0	5.57396	5.38279	0.191172	0
'16.1.5'	'secondary metabolism.isoprenoids.terpenoids'	265462_at	terpene synthase/cyclase-related	At2g37140	3.2627	3.31196	-0.049254	0	3.32468	3.33092	-0.00623519	0	3.35974	3.32166	0.0380731	0
'16.1.5'	'secondary metabolism.isoprenoids.terpenoids'	265984_at	TPS10: myrcene/ocimene synthase (TPS10)	At2g24210	4.55372	4.90039	-0.346671	0	4.41623	4.5031	-0.0868732	0	4.33587	4.46472	-0.128847	0
'16.10'	'secondary metabolism.simple phenols'	245908_at	laccase family protein / diphenol oxidase family protein	At5g09360	4.37936	4.81554	-0.436178	0	4.41472	4.54665	-0.131936	0	4.50496	4.5255	-0.0205435	0
'16.10'	'secondary metabolism.simple phenols'	247648_at	laccase, putative / diphenol oxidase, putative	At5g60020	5.55164	5.78074	-0.229106	0	5.5551	5.74546	-0.190358	0	5.3729	5.77803	-0.405129	0
'16.10'	'secondary metabolism.simple phenols'	247769_at	laccase, putative / diphenol oxidase, putative	At5g58910	3.64456	3.68909	-0.0445282	0	3.55679	3.53645	0.020343	0	3.53925	3.72234	-0.18309	0
'16.10'	'secondary metabolism.simple phenols'	248735_at	laccase family protein / diphenol oxidase family protein	At5g48100	4.06611	3.91429	0.151821	0	3.83917	4.13969	-0.300514	0	4.00083	4.02629	-0.0254601	0
'16.10'	'secondary metabolism.simple phenols'	250674_at	laccase, putative / diphenol oxidase, putative	At5g07130	5.95159	5.96835	-0.0167596	0	6.04065	6.27103	-0.230387	0	5.74166	6.18634	-0.44468	0
'16.10'	'secondary metabolism.simple phenols'	250770_at	laccase, putative / diphenol oxidase, putative	At5g05390	4.4766	4.67637	-0.19977	0	4.36238	4.51037	-0.14799	0	4.39006	4.58539	-0.19533	0
'16.10'	'secondary metabolism.simple phenols'	250958_at	laccase, putative / diphenol oxidase, putative	At5g03260	4.73058	4.99024	-0.259662	0	4.66647	4.78989	-0.123424	0	4.49382	4.80338	-0.309559	0
'16.10'	'secondary metabolism.simple phenols'	251131_at	laccase, putative / diphenol oxidase, putative	At5g01190	4.11257	4.22231	-0.109749	0	4.02611	4.07245	-0.0463482	0	3.92267	4.12932	-0.206648	0
'16.10'	'secondary metabolism.simple phenols'	256128_at	laccase family protein / diphenol oxidase family protein	At1g18140	3.55095	3.66751	-0.116556	0	3.63152	3.60855	0.0229672	0	3.64689	3.6324	0.0144862	0
'16.10'	'secondary metabolism.simple phenols'	259036_at	laccase family protein / diphenol oxidase family protein	At3g09220	4.51283	4.81533	-0.302498	0	4.45674	4.47696	-0.020215	0	4.4269	4.57172	-0.144822	0
'16.10'	'secondary metabolism.simple phenols'	259878_at	O-methyltransferase family 2 protein	At1g76790	7.80885	9.59824	-1.78939	0	6.09287	9.27214	-3.17927	-1	7.26912	9.6964	-2.42728	0
'16.10'	'secondary metabolism.simple phenols'	261216_at	O-methyltransferase family 2 protein	At1g33030	6.55276	4.655	1.89776	1	8.38037	4.92336	3.457	1	8.35444	4.62751	3.72693	1
'16.10'	'secondary metabolism.simple phenols'	263825_at	laccase, putative / diphenol oxidase, putative	At2g40370	4.57084	4.71441	-0.143569	0	4.65313	4.77902	-0.125889	0	4.56937	4.62708	-0.0577094	0
'16.10'	'secondary metabolism.simple phenols'	265447_at	laccase family protein / diphenol oxidase family protein	At2g46570	4.1939	4.37976	-0.185863	0	4.2421	4.46804	-0.225945	0	4.21796	4.43301	-0.215054	0
'16.10'	'secondary metabolism.simple phenols'	266783_at	laccase, putative / diphenol oxidase, putative	At2g29130	3.98628	4.15034	-0.164057	0	4.03087	4.02197	0.00890178	0	3.89226	3.91398	-0.0217154	0
'16.10'	'secondary metabolism.simple phenols'	267094_at	laccase, putative / diphenol oxidase, putative	At2g38080	4.87278	4.98285	-0.110064	0	4.52352	4.88983	-0.366317	0	4.39828	4.69648	-0.298207	0
'16.10'	'secondary metabolism.simple phenols'	267307_at	laccase, putative / diphenol oxidase, putative	At2g30210	3.83229	3.81744	0.0148458	0	3.77237	3.70658	0.0657915	0	3.72349	3.7814	-0.0579155	0
'16.2'	'secondary metabolism.phenylpropanoids'	251124_s_at	laccase family protein / diphenol oxidase family protein	At5g01040	4.1071	3.71929	0.387811	0	4.32241	3.77417	0.54824	0	4.49116	3.71211	0.779052	0
'16.2'	'secondary metabolism.phenylpropanoids'	245792_at	pinoresinol-lariciresinol reductase, putative	At1g32100	4.98402	5.2955	-0.311484	0	4.82212	5.08575	-0.263627	0	4.78554	4.84961	-0.0640732	0
'16.2'	'secondary metabolism.phenylpropanoids'	247038_at	transferase family protein	At5g67160	5.66671	5.67249	-0.005787	0	5.75369	5.47875	0.274942	0	5.94891	5.61091	0.337995	0
'16.2'	'secondary metabolism.phenylpropanoids'	247040_at	transferase family protein	At5g67150	6.66621	8.02762	-1.36142	0	6.23033	7.67556	-1.44523	-1	6.8874	8.12695	-1.23955	0
'16.2'	'secondary metabolism.phenylpropanoids'	247837_at	transferase family protein	At5g57840	4.23577	4.34082	-0.105042	0	4.36373	4.27811	0.085616	0	4.39533	4.36214	0.0331839	0
'16.2'	'secondary metabolism.phenylpropanoids'	248229_at	O-methyltransferase, putative	At5g53810	4.28334	4.71298	-0.429638	0	4.37233	4.39558	-0.0232436	0	4.30239	4.36877	-0.066381	0
'16.2'	'secondary metabolism.phenylpropanoids'	248723_at	transferase family protein	At5g47950	4.69526	4.88319	-0.187927	0	4.7526	4.64982	0.102783	0	4.61509	4.65386	-0.0387684	0
'16.2'	'secondary metabolism.phenylpropanoids'	248725_at	transferase family protein	At5g47980	4.19626	4.09475	0.101509	0	4.07494	3.97991	0.0950277	0	4.05044	4.01622	0.034221	0
'16.2'	'secondary metabolism.phenylpropanoids'	249188_at	transferase family protein	At5g42830	7.88104	6.6862	1.19483	0	9.37013	7.34794	2.02219	1	7.22161	6.86422	0.357388	0
'16.2'	'secondary metabolism.phenylpropanoids'	249541_at	transferase family protein	At5g38130	3.62298	3.81126	-0.188275	0	3.65146	3.65604	-0.00457787	0	3.60273	3.6935	-0.090766	0
'16.2'	'secondary metabolism.phenylpropanoids'	249761_at	transferase family protein	At5g23970	3.71882	3.86507	-0.14625	0	3.62584	3.68623	-0.0603896	0	3.69118	3.71183	-0.0206484	0
'16.2'	'secondary metabolism.phenylpropanoids'	249848_at	isochorismatase hydrolase family protein	At5g23220	3.82815	3.75177	0.0763813	0	3.74802	3.70231	0.045708	0	3.78734	3.75738	0.0299633	0
'16.2'	'secondary metabolism.phenylpropanoids'	249849_at	isochorismatase hydrolase family protein	At5g23230	5.07069	5.15783	-0.0871403	0	4.6253	5.19523	-0.569934	0	5.03172	5.1399	-0.10818	0
'16.2'	'secondary metabolism.phenylpropanoids'	250448_at	integral membrane transporter family protein	At5g10820	6.52299	6.17893	0.344052	0	6.98492	6.23847	0.74645	0	6.48499	6.40613	0.0788602	0
'16.2'	'secondary metabolism.phenylpropanoids'	250549_at	transferase family protein	At5g07860	8.14579	8.18388	-0.0380899	0	7.89915	8.38157	-0.482418	0	7.7505	8.42862	-0.678125	0
'16.2'	'secondary metabolism.phenylpropanoids'	250550_at	transferase family protein	At5g07870	6.26754	6.73282	-0.465279	0	6.5166	6.85245	-0.335845	0	6.16467	6.54596	-0.381298	0
'16.2'	'secondary metabolism.phenylpropanoids'	251144_at	transferase family protein	At5g01210	7.86597	7.90686	-0.0408884	0	8.53876	8.03447	0.504297	0	8.2695	8.02201	0.247493	0
'16.2'	'secondary metabolism.phenylpropanoids'	252199_at	transferase family protein	At3g50270	7.764	8.69112	-0.92712	0	7.51867	8.81606	-1.29739	-1	7.82648	8.60128	-0.774801	0
'16.2'	'secondary metabolism.phenylpropanoids'	252200_at	transferase family protein	At3g50280	4.7365	4.886	-0.1495	0	5.90145	5.35815	0.543292	0	5.32159	5.28271	0.0388722	0
'16.2'	'secondary metabolism.phenylpropanoids'	252202_at	transferase family protein	At3g50300	3.97946	4.03929	-0.0598294	0	3.97461	3.84149	0.133124	0	4.08584	3.98262	0.103219	0
'16.2'	'secondary metabolism.phenylpropanoids'	253177_s_at	O-methyltransferase family 2 protein	At4g35150	3.72724	3.88645	-0.159219	0	4.019	3.87032	0.148685	0	3.98126	3.80352	0.177747	0
'16.2'	'secondary metabolism.phenylpropanoids'	253483_at	transferase family protein	At4g31910	4.67302	4.61498	0.0580431	0	4.35616	4.56337	-0.207202	0	4.45891	4.59993	-0.141024	0
'16.2'	'secondary metabolism.phenylpropanoids'	255787_at	cinnamoyl-CoA reductase family	At2g33590	8.04558	7.94933	0.0962532	0	8.20746	8.09535	0.112111	0	8.0577	8.10937	-0.0516696	0
'16.2'	'secondary metabolism.phenylpropanoids'	255845_at	cinnamoyl-CoA reductase family	At2g33600	7.81754	7.79974	0.0177994	0	8.07749	8.10144	-0.023947	0	8.34886	8.08043	0.268429	0
'16.2'	'secondary metabolism.phenylpropanoids'	256492_at	transferase family protein	At1g31490	4.68937	4.71476	-0.0253939	0	4.55002	4.6199	-0.0698808	0	4.52406	4.67177	-0.147713	0
'16.2'	'secondary metabolism.phenylpropanoids'	259518_at	4-coumarate--CoA ligase family protein / 4-coumaroyl-CoA synthase family protein	At1g20510	9.53775	9.89191	-0.354165	0	9.72497	9.82169	-0.0967174	0	9.76721	10.2044	-0.437166	0
'16.2'	'secondary metabolism.phenylpropanoids'	259567_at	4-coumarate--CoA ligase family / 4-coumaroyl-CoA synthase family	At1g20500	3.52896	3.57605	-0.0470935	0	3.72898	3.54653	0.182445	0	3.65626	3.66374	-0.00748082	0
'16.2'	'secondary metabolism.phenylpropanoids'	259569_at	4-coumarate--CoA ligase family protein / 4-coumaroyl-CoA synthase family protein	At1g20480	4.21078	4.13715	0.0736375	0	4.09419	3.95027	0.143925	0	3.97718	4.03818	-0.0609954	0
'16.2'	'secondary metabolism.phenylpropanoids'	259710_at	aminotransferase class I and II family protein	At1g77670	8.33201	8.55963	-0.227616	0	7.96388	8.5141	-0.550218	0	8.13134	8.49676	-0.365415	0
'16.2'	'secondary metabolism.phenylpropanoids'	259758_s_at	O-methyltransferase family 2 protein	At1g77530	3.37617	3.3858	-0.00962867	0	3.4631	3.4082	0.0549023	0	3.27605	3.3467	-0.0706512	0
'16.2'	'secondary metabolism.phenylpropanoids'	259975_at	cinnamoyl-CoA reductase family	At1g76470	4.47025	4.35535	0.114901	0	4.7475	4.53694	0.210557	0	4.50702	4.3808	0.126221	0
'16.2'	'secondary metabolism.phenylpropanoids'	260260_at	oxidoreductase family protein	At1g68540	6.40769	7.1218	-0.714107	0	5.27909	6.64257	-1.36348	-1	6.18231	6.87411	-0.691809	0
'16.2'	'secondary metabolism.phenylpropanoids'	261096_at	4-coumarate--CoA ligase family protein / 4-coumaroyl-CoA synthase family protein	At1g62940	3.82971	3.9381	-0.108388	0	3.85904	3.83903	0.0200044	0	3.90374	4.01819	-0.114443	0
'16.2'	'secondary metabolism.phenylpropanoids'	262016_at	isochorismate synthase-related / isochirismate mutase-related	At1g35513	3.45116	3.75487	-0.303709	0	3.37016	3.40929	-0.0391306	0	3.34624	3.49226	-0.146015	0
'16.2'	'secondary metabolism.phenylpropanoids'	262744_at	transferase family protein	At1g28680	7.3587	6.9781	0.380604	0	8.15334	7.00308	1.15027	1	7.60801	7.00328	0.604728	0
'16.2'	'secondary metabolism.phenylpropanoids'	263382_at	transferase family protein	At2g40230	7.28932	7.02087	0.268449	0	6.47379	8.11262	-1.63883	0	7.01412	8.28524	-1.27113	0
'16.2'	'secondary metabolism.phenylpropanoids'	265343_at	isochorismatase hydrolase family protein	At2g22570	6.92924	6.63428	0.294953	0	7.23106	6.74587	0.485187	0	6.87401	6.59651	0.277498	0
'16.2'	'secondary metabolism.phenylpropanoids'	266202_at	cinnamoyl-CoA reductase family	At2g02400	8.38114	8.14998	0.231166	0	8.29229	8.28931	0.00298344	0	8.49831	8.38868	0.109635	0
'16.2'	'secondary metabolism.phenylpropanoids'	266578_at	cinnamoyl-CoA reductase-related	At2g23910	5.73306	5.90046	-0.167401	0	5.53559	6.14266	-0.607075	0	5.84419	6.28322	-0.439035	0
'16.2'	'secondary metabolism.phenylpropanoids'	267150_at	transferase family protein	At2g23510	3.41766	3.40536	0.0123033	0	3.38056	3.3748	0.00576011	0	3.39833	3.51367	-0.11534	0
'16.2'	'secondary metabolism.phenylpropanoids'	267440_at	transferase family protein	At2g19070	4.46199	4.42965	0.032337	0	4.31363	4.26669	0.0469338	0	4.40976	4.39338	0.016383	0
'16.2.1'	'secondary metabolism.phenylpropanoids.lignin biosynthesis'	247059_at	UDP-glucoronosyl/UDP-glucosyl transferase family protein	At5g66690	5.51441	5.51885	-0.0044443	0	6.27738	5.06712	1.21026	1	6.28674	5.14211	1.14463	1
'16.2.1'	'secondary metabolism.phenylpropanoids.lignin biosynthesis'	252183_at	UDP-glucoronosyl/UDP-glucosyl transferase family protein	At3g50740	9.33412	8.69205	0.642069	0	9.42656	8.79227	0.63429	0	9.98707	8.70688	1.28019	1
'16.2.1.1'	'secondary metabolism.phenylpropanoids.lignin biosynthesis.PAL'	245690_at	PAL3: phenylalanine ammonia-lyase 3 (PAL3)	At5g04230	6.45493	6.19354	0.261396	0	5.91116	6.14686	-0.235704	0	6.26579	6.48157	-0.21578	0
'16.2.1.1'	'secondary metabolism.phenylpropanoids.lignin biosynthesis.PAL'	251984_at	PAL2: phenylalanine ammonia-lyase 2 (PAL2)	At3g53260	8.4614	8.2818	0.179599	0	9.0864	8.34773	0.73867	0	8.35903	8.23054	0.128483	0
'16.2.1.1'	'secondary metabolism.phenylpropanoids.lignin biosynthesis.PAL'	259149_at	phenylalanine ammonia-lyase, putative	At3g10340	4.39977	4.4302	-0.0304305	0	4.2408	4.48607	-0.245263	0	4.24222	4.32684	-0.0846221	0
'16.2.1.1'	'secondary metabolism.phenylpropanoids.lignin biosynthesis.PAL'	263845_at	PAL1: phenylalanine ammonia-lyase 1 (PAL1)	At2g37040	7.95582	6.9976	0.958219	0	9.32667	7.24711	2.07956	1	8.24226	7.30363	0.938637	0
'16.2.1.10'	'secondary metabolism.phenylpropanoids.lignin biosynthesis.CAD'	252943_at	mannitol dehydrogenase, putative	At4g39330	9.55523	10.4895	-0.934277	0	9.07862	10.4179	-1.33928	-1	9.66481	10.6193	-0.954511	0
'16.2.1.10'	'secondary metabolism.phenylpropanoids.lignin biosynthesis.CAD'	252983_at	ELI3-1: mannitol dehydrogenase, putative (ELI3-1)	At4g37980	9.5437	10.0762	-0.532511	0	8.17088	9.94615	-1.77527	-1	9.41997	10.4192	-0.999218	-1
'16.2.1.10'	'secondary metabolism.phenylpropanoids.lignin biosynthesis.CAD'	252984_at	ELI3-2: mannitol dehydrogenase, putative (ELI3-2)	At4g37990	6.72573	6.52351	0.202224	0	7.16878	6.88337	0.285415	0	6.07331	6.05679	0.0165198	0
'16.2.1.10'	'secondary metabolism.phenylpropanoids.lignin biosynthesis.CAD'	253017_at	mannitol dehydrogenase, putative	At4g37970	4.00197	3.96451	0.0374658	0	3.75498	4.0689	-0.313913	0	3.65318	4.03751	-0.384328	0
'16.2.1.10'	'secondary metabolism.phenylpropanoids.lignin biosynthesis.CAD'	253277_at	CAD: cinnamyl-alcohol dehydrogenase, putative	At4g34230	8.8168	7.54027	1.27653	0	10.1401	7.7346	2.40551	1	9.57885	7.64345	1.93539	1
'16.2.1.10'	'secondary metabolism.phenylpropanoids.lignin biosynthesis.CAD'	258023_at	CAD: cinnamyl-alcohol dehydrogenase (CAD)	At3g19450	8.59089	8.43405	0.156836	0	9.34618	8.48282	0.863361	0	8.81379	8.49671	0.317083	0
'16.2.1.10'	'secondary metabolism.phenylpropanoids.lignin biosynthesis.CAD'	259911_at	CAD: cinnamyl-alcohol dehydrogenase, putative	At1g72680	8.77771	7.79802	0.979691	0	9.82965	8.23683	1.59283	1	8.91049	7.67315	1.23734	1
'16.2.1.10'	'secondary metabolism.phenylpropanoids.lignin biosynthesis.CAD'	263927_s_at	mannitol dehydrogenase, putative	At2g21890	4.99139	5.00153	-0.0101392	0	4.78973	5.04445	-0.254719	0	4.90739	5.08889	-0.181507	0
'16.2.1.2'	'secondary metabolism.phenylpropanoids.lignin biosynthesis.C4H'	267470_at	CA4H: trans-cinnamate 4-monooxygenase / cinnamic acid 4-hydroxylase (C4H) (CA4H) / cytochrome P450 73 (CYP73) (CYP73A5)	At2g30490	9.32089	8.5076	0.813285	0	10.6511	8.551	2.10015	1	9.4807	8.63975	0.840953	0
'16.2.1.3'	'secondary metabolism.phenylpropanoids.lignin biosynthesis.4CL'	247380_at	4-coumarate--CoA ligase family protein / 4-coumaroyl-CoA synthase family protein	At5g63380	6.2523	6.75855	-0.506248	0	5.84602	6.7206	-0.874584	-1	6.06744	6.73756	-0.670122	0
'16.2.1.3'	'secondary metabolism.phenylpropanoids.lignin biosynthesis.4CL'	249540_at	4-coumarate--CoA ligase family protein / 4-coumaroyl-CoA synthase family protein	At5g38120	4.69522	4.89355	-0.198326	0	4.56334	4.66201	-0.0986689	0	4.51308	5.09973	-0.586648	0
'16.2.1.3'	'secondary metabolism.phenylpropanoids.lignin biosynthesis.4CL'	254600_at	4-coumarate--CoA ligase family protein / 4-coumaroyl-CoA synthase family protein	At4g19010	6.21681	6.03159	0.185225	0	6.40928	6.22811	0.181176	0	6.54687	6.29588	0.250993	0
'16.2.1.3'	'secondary metabolism.phenylpropanoids.lignin biosynthesis.4CL'	255263_at	4-coumarate--CoA ligase, putative / 4-coumaroyl-CoA synthase, putative	At4g05160	9.74329	9.47412	0.269177	0	9.96598	9.61377	0.352212	0	9.72525	9.50501	0.220248	0
'16.2.1.3'	'secondary metabolism.phenylpropanoids.lignin biosynthesis.4CL'	256186_at	4CL1: 4-coumarate--CoA ligase 1 / 4-coumaroyl-CoA synthase 1 (4CL1)	At1g51680	9.63058	9.23876	0.391819	0	10.6862	9.23049	1.4557	1	10.1475	9.18015	0.967308	0
'16.2.1.3'	'secondary metabolism.phenylpropanoids.lignin biosynthesis.4CL'	258037_at	4-coumarate--CoA ligase, putative / 4-coumaroyl-CoA synthase, putative (4CL)	At3g21230	6.9888	5.97247	1.01633	0	8.46293	5.67988	2.78306	1	6.3467	6.19096	0.155739	0
'16.2.1.3'	'secondary metabolism.phenylpropanoids.lignin biosynthesis.4CL'	258047_at	4CL2: 4-coumarate--CoA ligase 2 / 4-coumaroyl-CoA synthase 2 (4CL2)	At3g21240	5.3583	5.35186	0.00644303	0	5.95572	5.25726	0.69846	0	5.35714	5.25201	0.105139	0
'16.2.1.3'	'secondary metabolism.phenylpropanoids.lignin biosynthesis.4CL'	261907_at	4CL3: 4-coumarate--CoA ligase 3 / 4-coumaroyl-CoA synthase 3 (4CL3)	At1g65060	4.4967	4.83544	-0.338735	0	4.29933	4.73414	-0.434813	0	4.40724	4.8107	-0.403459	0
'16.2.1.4'	'secondary metabolism.phenylpropanoids.lignin biosynthesis.HCT'	248639_at	transferase family protein	At5g48930	10.1655	10.0723	0.0932409	0	10.6389	10.2095	0.429386	0	10.4672	10.1878	0.279425	0
'16.2.1.5'	'secondary metabolism.phenylpropanoids.lignin biosynthesis.C3H'	245101_at	cytochrome P450 98A3, putative (CYP98A3)	At2g40890	8.72713	8.47686	0.25027	0	9.32981	8.47386	0.855956	0	8.79348	8.4432	0.35028	0
'16.2.1.6'	'secondary metabolism.phenylpropanoids.lignin biosynthesis.CCoAOMT'	245650_at	caffeoyl-CoA 3-O-methyltransferase, putative	At1g24735	5.24374	5.18603	0.0577154	0	4.87846	5.22204	-0.343581	0	5.13982	5.18737	-0.0475523	0
'16.2.1.6'	'secondary metabolism.phenylpropanoids.lignin biosynthesis.CCoAOMT'	251295_at	O-methyltransferase family 3 protein	At3g62000	6.5315	6.79714	-0.265647	0	5.94749	6.7978	-0.850311	0	6.19109	6.73807	-0.546981	0
'16.2.1.6'	'secondary metabolism.phenylpropanoids.lignin biosynthesis.CCoAOMT'	251304_at	O-methyltransferase family 3 protein	At3g61990	6.52061	4.76127	1.75934	1	6.86368	4.76612	2.09755	1	8.2447	5.02066	3.22404	1
'16.2.1.6'	'secondary metabolism.phenylpropanoids.lignin biosynthesis.CCoAOMT'	253276_at	caffeoyl-CoA 3-O-methyltransferase, putative	At4g34050	10.7613	10.6456	0.115659	0	11.4579	10.6266	0.831248	1	10.7661	10.6892	0.0768656	0
'16.2.1.6'	'secondary metabolism.phenylpropanoids.lignin biosynthesis.CCoAOMT'	253985_at	caffeoyl-CoA 3-O-methyltransferase, putative	At4g26220	4.10527	4.08307	0.0221948	0	4.02826	4.11452	-0.0862575	0	3.89229	3.87496	0.0173332	0
'16.2.1.6'	'secondary metabolism.phenylpropanoids.lignin biosynthesis.CCoAOMT'	260001_at	caffeoyl-CoA 3-O-methyltransferase, putative	At1g67990	3.61153	3.72223	-0.110698	0	3.6888	3.66808	0.0207242	0	3.64436	3.61686	0.0275047	0
'16.2.1.6'	'secondary metabolism.phenylpropanoids.lignin biosynthesis.CCoAOMT'	260015_at	caffeoyl-CoA 3-O-methyltransferase, putative	At1g67980	5.49543	4.29864	1.19679	0	7.6597	4.23823	3.42146	1	6.07993	4.04278	2.03715	1
'16.2.1.7'	'secondary metabolism.phenylpropanoids.lignin biosynthesis.CCR1'	247834_at	cinnamoyl-CoA reductase family	At5g58490	8.98955	8.83332	0.156227	0	8.58397	8.93725	-0.353277	0	9.05146	9.07472	-0.0232637	0
'16.2.1.7'	'secondary metabolism.phenylpropanoids.lignin biosynthesis.CCR1'	250149_at	cinnamoyl-CoA reductase-related	At5g14700	5.97027	6.55266	-0.582392	0	6.15449	6.29928	-0.144787	0	6.89333	6.77315	0.120189	0
'16.2.1.7'	'secondary metabolism.phenylpropanoids.lignin biosynthesis.CCR1'	253638_at	cinnamoyl-CoA reductase-related	At4g30470	7.45947	6.67118	0.788294	0	7.14363	7.19812	-0.0544995	0	6.85705	7.21307	-0.356028	0
'16.2.1.7'	'secondary metabolism.phenylpropanoids.lignin biosynthesis.CCR1'	261792_at	cinnamoyl-CoA reductase, putative	At1g15950	8.71568	8.96	-0.244319	0	9.20337	8.91247	0.2909	0	8.73131	8.97807	-0.24676	0
'16.2.1.7'	'secondary metabolism.phenylpropanoids.lignin biosynthesis.CCR1'	261899_at	cinnamoyl-CoA reductase, putative	At1g80820	4.23589	4.15754	0.0783525	0	4.89072	4.22276	0.667955	0	4.12148	4.10784	0.0136403	0
'16.2.1.8'	'secondary metabolism.phenylpropanoids.lignin biosynthesis.F5H'	245710_at	cytochrome P450, putative / ferulate-5-hydroxylase, putative	At5g04330	5.40757	5.20053	0.207045	0	5.35517	5.51511	-0.159943	0	5.5652	5.3097	0.255502	0
'16.2.1.8'	'secondary metabolism.phenylpropanoids.lignin biosynthesis.F5H'	253088_at	FAH1: cytochrome P450 84A1 (CYP84A1) / ferulate-5-hydroxylase (FAH1)	At4g36220	9.0705	8.04403	1.02647	0	10.2131	7.82302	2.39013	1	9.84077	7.76025	2.08052	1
'16.2.1.9'	'secondary metabolism.phenylpropanoids.lignin biosynthesis.COMT'	248200_at	OMT1: quercetin 3-O-methyltransferase 1 / flavonol 3-O-methyltransferase 1 / caffeic acid/5-hydroxyferulic acid O-methyltransferase (OMT1)	At5g54160	10.2001	9.62208	0.57805	0	11.7994	9.82593	1.97347	1	10.4294	9.48294	0.94644	0
'16.4.1'	'secondary metabolism.N misc.alkaloid-like'	245756_at	oxidoreductase, 2OG-Fe(II) oxygenase family protein	At1g35190	7.54503	6.94076	0.604275	0	7.79824	7.03419	0.764046	0	7.83918	7.20611	0.633078	0
'16.4.1'	'secondary metabolism.N misc.alkaloid-like'	251469_at	strictosidine synthase family protein	At3g59530	4.44644	4.44523	0.00120287	0	4.49139	4.38897	0.102422	0	4.48381	4.47319	0.0106177	0
'16.4.1'	'secondary metabolism.N misc.alkaloid-like'	251658_at	strictosidine synthase family protein	At3g57020	7.37341	8.04673	-0.673321	0	7.48276	7.93331	-0.450552	0	7.10981	7.96057	-0.850764	0
'16.4.1'	'secondary metabolism.N misc.alkaloid-like'	251668_at	strictosidine synthase family protein	At3g57010	3.87837	4.45294	-0.574572	0	3.89081	3.77733	0.113484	0	3.6543	3.93495	-0.280648	0
'16.4.1'	'secondary metabolism.N misc.alkaloid-like'	251679_at	strictosidine synthase family protein	At3g57030	8.74172	8.48328	0.258434	0	8.33667	8.70116	-0.364485	0	8.85813	8.60587	0.252252	0
'16.4.1'	'secondary metabolism.N misc.alkaloid-like'	252068_at	strictosidine synthase family protein	At3g51440	6.96037	5.32913	1.63124	1	8.49717	6.33398	2.16319	1	6.86445	5.8545	1.00996	0
'16.4.1'	'secondary metabolism.N misc.alkaloid-like'	252092_at	strictosidine synthase family protein	At3g51420	10.3522	10.7949	-0.442724	0	9.95168	10.81	-0.858299	0	10.3837	10.8177	-0.434048	0
'16.4.1'	'secondary metabolism.N misc.alkaloid-like'	252114_at	strictosidine synthase family protein	At3g51450	9.30753	9.67276	-0.365229	0	9.82889	9.86195	-0.0330515	0	9.57723	10.1055	-0.528319	0
'16.4.1'	'secondary metabolism.N misc.alkaloid-like'	252117_at	strictosidine synthase, putative (YLS2)	At3g51430	9.34202	8.58131	0.760711	0	10.0422	9.06861	0.973571	1	9.64308	8.83815	0.804931	0
'16.4.1'	'secondary metabolism.N misc.alkaloid-like'	253788_at	tyrosine decarboxylase, putative	At4g28680	4.67572	4.53378	0.141937	0	4.58845	4.60491	-0.0164635	0	4.60638	4.62842	-0.0220396	0
'16.4.1'	'secondary metabolism.N misc.alkaloid-like'	260335_at	strictosidine synthase family protein	At1g74000	4.3571	4.2328	0.124299	0	4.22635	4.13709	0.0892541	0	4.27069	4.11445	0.156237	0
'16.4.1'	'secondary metabolism.N misc.alkaloid-like'	260386_at	strictosidine synthase family protein	At1g74010	5.3776	4.79085	0.586745	0	6.16758	4.49881	1.66877	0	5.48447	4.68111	0.803358	0
'16.4.1'	'secondary metabolism.N misc.alkaloid-like'	260391_at	strictosidine synthase family protein	At1g74020	8.47016	7.64605	0.824105	0	9.02758	7.61304	1.41453	0	8.51064	7.52302	0.987627	0
'16.4.1'	'secondary metabolism.N misc.alkaloid-like'	261696_at	strictosidine synthase family protein	At1g08470	8.42557	8.4453	-0.0197342	0	8.01077	8.51761	-0.506841	0	8.55124	8.51043	0.0408047	0
'16.4.1'	'secondary metabolism.N misc.alkaloid-like'	262817_at	FAD-binding domain-containing protein	At1g11770	3.57694	3.65567	-0.0787274	0	3.58041	3.82364	-0.243231	0	3.72317	3.88215	-0.158977	0
'16.4.1'	'secondary metabolism.N misc.alkaloid-like'	265305_at	tyrosine decarboxylase, putative	At2g20340	8.21623	8.56353	-0.347306	0	7.15739	8.49831	-1.34092	-1	8.06163	8.77501	-0.713381	0
'16.4.1'	'secondary metabolism.N misc.alkaloid-like'	266265_at	short-chain dehydrogenase/reductase (SDR) family protein	At2g29340	9.18854	8.84418	0.344366	0	8.79255	9.14505	-0.3525	0	9.40731	9.07051	0.336801	0
'16.4.1'	'secondary metabolism.N misc.alkaloid-like'	266279_at	tropinone reductase, putative / tropine dehydrogenase, putative	At2g29290	8.6727	9.67279	-1.0001	0	7.29611	9.40562	-2.10951	-1	8.16048	9.19425	-1.03377	0
'16.4.1'	'secondary metabolism.N misc.alkaloid-like'	266391_at	strictosidine synthase family protein	At2g41290	5.17314	5.79947	-0.626329	0	5.16982	5.55756	-0.387738	0	5.45866	5.79733	-0.338662	0
'16.4.1'	'secondary metabolism.N misc.alkaloid-like'	266425_at	strictosidine synthase family protein	At2g41300	5.04906	5.08012	-0.0310635	0	4.89171	5.09164	-0.199933	0	4.87986	5.19819	-0.318328	0
'16.4.2.1'	'secondary metabolism.N misc.betaine.betaine-aldehyde dehydrogenase'	252354_at	betaine-aldehyde dehydrogenase, putative	At3g48170	9.32158	8.93145	0.390124	0	9.34125	9.09864	0.242607	0	9.4808	9.05893	0.421874	0
'16.4.2.1'	'secondary metabolism.N misc.betaine.betaine-aldehyde dehydrogenase'	256246_at	betaine-aldehyde dehydrogenase, putative	At3g66658	7.81574	7.87634	-0.060603	0	7.99964	7.90193	0.0977083	0	8.03201	7.83979	0.192222	0
'16.4.2.1'	'secondary metabolism.N misc.betaine.betaine-aldehyde dehydrogenase'	262173_at	betaine-aldehyde dehydrogenase, putative	At1g74920	10.4123	10.2275	0.184798	0	10.166	10.3041	-0.138102	0	10.638	10.2885	0.349487	0
'16.4.3'	'secondary metabolism.N misc.cyanogenic glycosides'	260513_at	glycosyl hydrolase family 1 protein	At1g51490	3.94947	4.24053	-0.291059	0	3.88756	4.03995	-0.152393	0	3.96417	4.18154	-0.217374	0
'16.4.3.1'	'secondary metabolism.N misc.cyanogenic glycosides.cyanase'	257177_at	cyanate lyase family	At3g23490	10.1555	9.81034	0.345182	0	10.1074	9.87483	0.232572	0	10.3853	10.0181	0.36721	0
'16.5'	'secondary metabolism.sulfur-containing'	263256_at	hesB-like domain-containing protein	At1g10500	9.4556	9.50682	-0.0512147	0	9.46764	9.598	-0.130363	0	9.56719	9.66304	-0.0958567	0
'16.5.1'	'secondary metabolism.sulfur-containing.glucosinolates'	255438_at	AOP1.2: 2-oxoglutarate-dependent dioxygenase (AOP1.2)	At4g03070	6.36824	6.39054	-0.0222954	0	5.33898	6.06411	-0.725133	0	5.67948	6.44377	-0.76429	0
'16.5.1.1.1.1'	'secondary metabolism.sulfur-containing.glucosinolates.synthesis.aliphatic.branched-chain amino acid aminotransferase (BCAT/MAAT)'	252274_at	BCAT3: branched-chain amino acid aminotransferase 3 / branched-chain amino acid transaminase 3 (BCAT3)	At3g49680	9.57392	10.4961	-0.922171	0	8.97394	10.4192	-1.44528	-1	9.21109	10.3718	-1.16066	-1
'16.5.1.1.1.1'	'secondary metabolism.sulfur-containing.glucosinolates.synthesis.aliphatic.branched-chain amino acid aminotransferase (BCAT/MAAT)'	257021_at	branched-chain amino acid aminotransferase, putative / branched-chain amino acid transaminase, putative (BCAT4)	At3g19710	10.0145	10.9539	-0.939343	0	9.47227	10.7097	-1.23747	0	9.52994	10.7371	-1.20718	0
'16.5.1.1.1.10'	'secondary metabolism.sulfur-containing.glucosinolates.synthesis.aliphatic.flavin-containing monooxygenase'	260993_at	flavin-containing monooxygenase family protein / FMO family protein	At1g12140	8.84842	8.84744	0.000976493	0	9.11384	9.09841	0.015432	0	8.79879	8.94473	-0.14594	0
'16.5.1.1.1.10'	'secondary metabolism.sulfur-containing.glucosinolates.synthesis.aliphatic.flavin-containing monooxygenase'	261913_at	flavin-containing monooxygenase family protein / FMO family protein	At1g65860	6.15304	7.83721	-1.68417	0	6.24111	7.69588	-1.45476	0	6.0841	7.9311	-1.847	0
'16.5.1.1.1.10'	'secondary metabolism.sulfur-containing.glucosinolates.synthesis.aliphatic.flavin-containing monooxygenase'	265119_at	flavin-containing monooxygenase family protein / FMO family protein	At1g62570	6.13865	6.70435	-0.565704	0	5.98755	6.59907	-0.611528	0	5.95988	6.87653	-0.916644	0
'16.5.1.1.1.10'	'secondary metabolism.sulfur-containing.glucosinolates.synthesis.aliphatic.flavin-containing monooxygenase'	265121_at	flavin-containing monooxygenase family protein / FMO family protein	At1g62560	6.17608	8.16166	-1.98557	0	6.30301	7.84015	-1.53714	0	6.57056	7.96824	-1.39768	0
'16.5.1.1.1.10'	'secondary metabolism.sulfur-containing.glucosinolates.synthesis.aliphatic.flavin-containing monooxygenase'	265122_at	flavin-containing monooxygenase family protein / FMO family protein	At1g62540	4.14031	4.50494	-0.36463	0	4.0761	4.58138	-0.50528	0	4.39873	4.51922	-0.120494	0
'16.5.1.1.1.11'	'secondary metabolism.sulfur-containing.glucosinolates.synthesis.aliphatic.glucosinolate 2-oxoglutarate-dependent dioxygenase (AOP)'	255437_at	AOP2: 2-oxoglutarate-dependent dioxygenase, putative (AOP2)	At4g03060	5.64915	6.22512	-0.57597	0	5.03936	6.19494	-1.15559	0	5.41414	6.33143	-0.917297	0
'16.5.1.1.1.11'	'secondary metabolism.sulfur-containing.glucosinolates.synthesis.aliphatic.glucosinolate 2-oxoglutarate-dependent dioxygenase (AOP)'	255471_at	2-oxoglutarate-dependent dioxygenase, putative (AOP3)	At4g03050	4.67474	4.80187	-0.12713	0	4.69626	4.53763	0.158629	0	4.57483	4.56866	0.00616311	0
'16.5.1.1.1.12'	'secondary metabolism.sulfur-containing.glucosinolates.synthesis.aliphatic.benzoate-CoA ligase'	261915_at	AMP-dependent synthetase and ligase family protein	At1g65880	3.51393	3.6174	-0.103472	0	3.50668	3.71191	-0.205227	0	3.45042	3.55046	-0.100033	0
'16.5.1.1.1.13'	'secondary metabolism.sulfur-containing.glucosinolates.synthesis.aliphatic.2-oxoglutarate-dependent dioxygenase'	265615_at	2-oxoglutarate-dependent dioxygenase, putative	At2g25450	11.0911	11.3039	-0.212842	0	10.9785	11.4518	-0.473379	0	10.5695	11.1785	-0.609037	0
'16.5.1.1.1.2'	'secondary metabolism.sulfur-containing.glucosinolates.synthesis.aliphatic.methylthioalkylmalate synthase (MAM)'	249866_at	IMS3: 2-isopropylmalate synthase 3 (IMS3)	At5g23010	11.0574	11.6875	-0.630073	0	10.7078	11.6634	-0.955582	0	10.5129	11.6569	-1.144	0
'16.5.1.1.1.2'	'secondary metabolism.sulfur-containing.glucosinolates.synthesis.aliphatic.methylthioalkylmalate synthase (MAM)'	249867_at	IMS2: 2-isopropylmalate synthase 2 (IMS2)	At5g23020	7.10242	6.89803	0.204397	0	7.30106	6.42979	0.871266	0	7.52368	6.99088	0.532798	0
'16.5.1.1.1.3'	'secondary metabolism.sulfur-containing.glucosinolates.synthesis.aliphatic.methylthioalkylmalate isomerase large subunit (MAM-IL)'	254742_at	aconitase family protein / aconitate hydratase family protein	At4g13430	11.5134	11.627	-0.113603	0	11.4933	11.6959	-0.202607	0	11.4148	11.5824	-0.167651	0
'16.5.1.1.1.4'	'secondary metabolism.sulfur-containing.glucosinolates.synthesis.aliphatic.methylthioalkylmalate isomerase small subunit (MAM-IS)'	251524_at	aconitase C-terminal domain-containing protein	At3g58990	7.98424	9.47099	-1.48674	0	8.24649	9.44168	-1.19519	0	7.93314	9.68128	-1.74814	0
'16.5.1.1.1.4'	'secondary metabolism.sulfur-containing.glucosinolates.synthesis.aliphatic.methylthioalkylmalate isomerase small subunit (MAM-IS)'	266395_at	aconitase C-terminal domain-containing protein	At2g43100	7.8408	9.04637	-1.20557	0	7.71422	9.13205	-1.41783	0	7.20486	9.0329	-1.82804	0
'16.5.1.1.1.5'	'secondary metabolism.sulfur-containing.glucosinolates.synthesis.aliphatic.methylthioalkylmalate dehydrogenase (MAM-D)'	260285_at	3-isopropylmalate dehydrogenase, chloroplast, putative	At1g80560	8.64179	8.56305	0.0787402	0	8.60873	8.92544	-0.316713	0	8.92973	8.90492	0.0248117	0
'16.5.1.1.1.5'	'secondary metabolism.sulfur-containing.glucosinolates.synthesis.aliphatic.methylthioalkylmalate dehydrogenase (MAM-D)'	263706_s_at	3-isopropylmalate dehydrogenase, chloroplast, putative	At1g31180	10.0286	10.7935	-0.764818	0	9.49187	10.7979	-1.30607	0	9.54311	10.7251	-1.18199	0
'16.5.1.1.1.6'	'secondary metabolism.sulfur-containing.glucosinolates.synthesis.aliphatic.CYP79F1/F2 monooxygenase'	262717_s_at	cytochrome P450 family protein	At1g16410	6.32048	7.48936	-1.16888	0	6.31082	7.53024	-1.21942	0	5.80809	7.62703	-1.81893	0
'16.5.1.1.1.7'	'secondary metabolism.sulfur-containing.glucosinolates.synthesis.aliphatic.CYP83A1 phenylacetaldoxime monooxygenase'	254687_at	cytochrome P450 family protein	At4g13770	10.7854	11.3136	-0.52816	0	10.2885	11.4322	-1.14375	0	10.6487	11.3844	-0.73571	0
'16.5.1.1.1.8'	'secondary metabolism.sulfur-containing.glucosinolates.synthesis.aliphatic.UDP-glycosyltransferase'	263477_at	UDP-glucoronosyl/UDP-glucosyl transferase family protein	At2g31790	8.12597	9.21246	-1.08649	0	7.89938	8.94621	-1.04683	0	8.18355	9.02372	-0.840168	0
'16.5.1.1.1.9'	'secondary metabolism.sulfur-containing.glucosinolates.synthesis.aliphatic.sulfotransferase'	255773_at	sulfotransferase family protein	At1g18590	7.93955	8.39344	-0.453895	0	8.40179	7.94163	0.460159	0	8.42892	8.16658	0.262334	0
'16.5.1.1.1.9'	'secondary metabolism.sulfur-containing.glucosinolates.synthesis.aliphatic.sulfotransferase'	260385_at	sulfotransferase family protein	At1g74090	9.31962	10.6656	-1.34601	0	9.29416	10.1509	-0.856763	0	9.49603	10.4885	-0.9925	0
'16.5.1.1.2.1'	'secondary metabolism.sulfur-containing.glucosinolates.synthesis.aromatic.CYP79A2 monooxygenase'	250783_at	CYP79A2: cytochrome P450 79A2 (CYP79A2)	At5g05260	3.79566	3.8487	-0.0530401	0	3.82726	3.81088	0.0163833	0	3.85616	3.69061	0.165542	0
'16.5.1.1.3.1'	'secondary metabolism.sulfur-containing.glucosinolates.synthesis.indole.CYP79B2 monooxygenase'	252827_at	cytochrome P450 79B2, putative (CYP79B2)	At4g39950	9.17281	8.21794	0.95487	0	10.2587	7.38397	2.87472	1	10.0548	7.90165	2.15316	0
'16.5.1.1.3.2'	'secondary metabolism.sulfur-containing.glucosinolates.synthesis.indole.CYP79B3 monooxygenase'	264052_at	cytochrome P450, putative	At2g22330	8.93298	8.55137	0.381603	0	8.90558	8.6207	0.284874	0	9.37822	9.1174	0.260813	0
'16.5.1.1.3.3'	'secondary metabolism.sulfur-containing.glucosinolates.synthesis.indole.indole-3-methyl-desulfoglucosinolate sulfotransferase'	260387_at	sulfotransferase family protein	At1g74100	10.1529	9.50281	0.650052	0	10.3149	9.45335	0.861536	0	10.4815	9.69007	0.791443	0
'16.5.1.1.3.4'	'secondary metabolism.sulfur-containing.glucosinolates.synthesis.indole.cytochrome P450 monooxygenase'	247949_at	cytochrome P450, putative	At5g57220	8.17653	7.23707	0.939466	0	7.59228	7.63269	-0.0404139	0	8.62072	7.2943	1.32642	0
'16.5.1.1.4.1'	'secondary metabolism.sulfur-containing.glucosinolates.synthesis.shared.CYP83B1 phenylacetaldoxime monooxygenase'	253534_at	cytochrome P450 83B1 (CYP83B1)	At4g31500	12.1877	11.2434	0.944337	0	12.8092	11.3969	1.41231	0	12.8398	11.6222	1.21768	0
'16.5.1.1.4.2'	'secondary metabolism.sulfur-containing.glucosinolates.synthesis.shared.alkylthiohydroximate C-S lyase'	263714_at	aminotransferase, putative	At2g20610	9.27843	9.56546	-0.287028	0	9.68089	9.5663	0.114592	0	9.67107	9.72022	-0.0491492	0
'16.5.1.1.4.3'	'secondary metabolism.sulfur-containing.glucosinolates.synthesis.shared.UDP-glycosyltransferase'	264873_at	UDP-glucoronosyl/UDP-glucosyl transferase family protein	At1g24100	9.0494	9.34363	-0.294235	0	9.23558	9.04888	0.186696	0	9.53881	9.33155	0.20726	0
'16.5.1.2.1'	'secondary metabolism.sulfur-containing.glucosinolates.regulation.aliphatic'	247549_at	myb family transcription factor (MYB28)	At5g61420	7.59303	8.3376	-0.744578	0	7.48615	7.99646	-0.510309	0	8.54503	8.4443	0.100736	0
'16.5.1.2.1'	'secondary metabolism.sulfur-containing.glucosinolates.regulation.aliphatic'	250589_at	myb family transcription factor (MYB76)	At5g07700	5.01378	5.57448	-0.560704	0	4.79641	4.99469	-0.198279	0	4.75847	5.27522	-0.516743	0
'16.5.1.2.1'	'secondary metabolism.sulfur-containing.glucosinolates.regulation.aliphatic'	250598_at	myb family transcription factor (MYB29)	At5g07690	5.26682	6.81483	-1.548	0	4.84951	5.83529	-0.985784	0	5.05227	6.29614	-1.24388	0
'16.5.1.2.3'	'secondary metabolism.sulfur-containing.glucosinolates.regulation.indole'	247600_at	receptor-like protein kinase (ATR1) (MYB34)	At5g60890	5.97849	6.40564	-0.427144	0	5.16356	6.85509	-1.69152	0	6.34106	7.44882	-1.10776	0
'16.5.1.2.3'	'secondary metabolism.sulfur-containing.glucosinolates.regulation.indole'	255753_at	myb family transcription factor (MYB51)	At1g18570	8.37169	7.43054	0.941148	0	9.04056	7.499	1.54156	1	9.1439	6.77478	2.36912	1
'16.5.1.2.3'	'secondary metabolism.sulfur-containing.glucosinolates.regulation.indole'	258700_at	calmodulin-binding family protein	At3g09710	4.61391	4.64257	-0.0286657	0	4.36844	5.018	-0.649557	0	4.80657	4.97341	-0.166841	0
'16.5.1.2.3'	'secondary metabolism.sulfur-containing.glucosinolates.regulation.indole'	261409_at	Dof-type zinc finger domain-containing protein	At1g07640	7.74334	7.60687	0.136472	0	8.40285	7.57823	0.824623	1	8.06454	7.87015	0.194393	0
'16.5.1.3.1'	'secondary metabolism.sulfur-containing.glucosinolates.degradation.myrosinase'	257008_at	myrosinase-associated protein, putative	At3g14210	13.3183	13.1783	0.139985	0	12.9745	13.022	-0.0475483	0	13.4355	13.1936	0.241934	0
'16.5.1.3.1'	'secondary metabolism.sulfur-containing.glucosinolates.degradation.myrosinase'	262427_s_at	glycosyl hydrolase family 1 protein	At1g47600	4.75953	4.87806	-0.118531	0	4.65143	4.59094	0.0604836	0	4.5711	4.60095	-0.0298455	0
'16.5.1.3.1'	'secondary metabolism.sulfur-containing.glucosinolates.degradation.myrosinase'	263153_s_at	myrosinase-associated protein, putative	At1g54010	5.43065	5.46508	-0.0344296	0	6.53811	5.41113	1.12699	1	7.09839	5.45601	1.64238	1
'16.5.1.3.1'	'secondary metabolism.sulfur-containing.glucosinolates.degradation.myrosinase'	263161_at	myrosinase-associated protein, putative	At1g54020	3.75002	3.79589	-0.0458773	0	3.62981	3.53978	0.090023	0	3.96527	3.84352	0.121753	0
'16.5.1.3.1'	'secondary metabolism.sulfur-containing.glucosinolates.degradation.myrosinase'	265058_s_at	myrosinase-binding protein, putative (F-ATMBP)	At1g52040	5.64569	6.13488	-0.489189	0	4.80552	6.77565	-1.97013	-1	6.20907	6.84311	-0.634039	0
'16.5.1.3.1'	'secondary metabolism.sulfur-containing.glucosinolates.degradation.myrosinase'	267392_at	glycosyl hydrolase family 1 protein	At2g44490	11.9075	11.6421	0.265434	0	8.67144	9.13334	-0.461899	0	9.28997	8.91803	0.371943	0
'16.5.1.3.1.1'	'secondary metabolism.sulfur-containing.glucosinolates.degradation.myrosinase.TGG'	246880_s_at	glycosyl hydrolase family 1 protein	At5g25980	12.2175	12.8026	-0.585084	0	12.0835	12.9152	-0.831743	0	12.6369	12.8195	-0.182668	0
'16.5.1.3.2'	'secondary metabolism.sulfur-containing.glucosinolates.degradation.nitrilespecifier protein'	245161_at	jacalin lectin family protein	At2g33070	4.65284	4.69472	-0.0418785	0	4.34469	4.50481	-0.16012	0	4.51478	4.43292	0.0818515	0
'16.5.1.3.2'	'secondary metabolism.sulfur-containing.glucosinolates.degradation.nitrilespecifier protein'	248713_at	kelch repeat-containing protein	At5g48180	9.2045	9.18973	0.01477	0	9.23172	9.3692	-0.137479	0	8.15446	9.01991	-0.865452	0
'16.5.1.3.2'	'secondary metabolism.sulfur-containing.glucosinolates.degradation.nitrilespecifier protein'	259381_s_at	jacalin lectin family protein	At3g16390	7.53835	8.26535	-0.727	0	7.35538	8.3235	-0.968116	0	7.79902	8.29178	-0.492755	0
'16.5.1.3.2.1'	'secondary metabolism.sulfur-containing.glucosinolates.degradation.nitrilespecifier protein.epithiospecifier protein'	263174_at	kelch repeat-containing protein	At1g54040	8.46799	9.23422	-0.766227	0	6.93512	9.34763	-2.41252	-1	7.93404	9.35813	-1.42409	-1
'16.5.1.3.3'	'secondary metabolism.sulfur-containing.glucosinolates.degradation.nitrilase'	249942_at	NIT4: nitrilase 4 (NIT4)	At5g22300	7.17117	7.2187	-0.0475292	0	7.3115	6.93106	0.380437	0	8.21821	7.24847	0.969742	0
'16.5.1.3.3'	'secondary metabolism.sulfur-containing.glucosinolates.degradation.nitrilase'	252677_at	NIT3: nitrilase 3 (NIT3)	At3g44320	5.73387	5.47811	0.25576	0	5.47147	5.56662	-0.0951447	0	5.61052	5.55333	0.0571884	0
'16.5.1.3.3'	'secondary metabolism.sulfur-containing.glucosinolates.degradation.nitrilase'	252678_s_at	NIT2: nitrilase 2 (NIT2)	At3g44300	11.8475	12.0782	-0.230608	0	11.6905	12.0945	-0.403959	0	11.9897	12.2711	-0.281446	0
'16.5.1.4.1'	'secondary metabolism.sulfur-containing.glucosinolates.transport.aliphatic'	254862_at	bile acid:sodium symporter family protein	At4g12030	7.11443	8.35525	-1.24082	0	6.96884	8.36034	-1.3915	0	7.02698	8.42071	-1.39372	0
'16.5.99.1'	'secondary metabolism.sulfur-containing.misc.alliinase'	254125_at	alliinase family protein	At4g24670	4.45159	5.3473	-0.895713	0	4.06215	5.0081	-0.945942	0	4.14098	5.28685	-1.14587	0
'16.5.99.1'	'secondary metabolism.sulfur-containing.misc.alliinase'	256008_s_at	alliinase family protein	At1g34040	3.81833	4.18573	-0.367396	0	3.83753	3.68836	0.149176	0	4.42041	3.83095	0.589457	0
'16.5.99.1'	'secondary metabolism.sulfur-containing.misc.alliinase'	260364_at	alliinase C-terminal domain-containing protein	At1g70560	5.26948	6.2862	-1.01671	0	5.16775	6.27607	-1.10831	-1	5.56306	6.40967	-0.846608	0
'16.5.99.1'	'secondary metabolism.sulfur-containing.misc.alliinase'	263041_at	alliinase family protein	At1g23320	3.76516	3.86013	-0.0949704	0	3.6346	3.85931	-0.224717	0	3.75002	3.53849	0.211527	0
'16.7'	'secondary metabolism.wax'	245199_at	b-keto acyl reductase, putative (GLOSSY8)	At1g67730	9.43447	9.60444	-0.169973	0	9.41253	9.52781	-0.115279	0	9.66756	9.56435	0.103207	0
'16.7'	'secondary metabolism.wax'	245858_at	At5g28280	At5g28280	3.92323	3.99153	-0.0682971	0	3.87618	3.90083	-0.0246546	0	3.83421	3.88983	-0.0556208	0
'16.7'	'secondary metabolism.wax'	247884_at	CER1 protein, putative (WAX2)	At5g57800	8.67235	8.79047	-0.11812	0	8.13297	8.6366	-0.503638	0	8.37523	8.59273	-0.217505	0
'16.7'	'secondary metabolism.wax'	248061_at	long-chain-alcohol O-fatty-acyltransferase family protein / wax synthase family protein	At5g55340	4.55834	4.80231	-0.243972	0	4.33538	4.63145	-0.296072	0	4.30408	4.55379	-0.249719	0
'16.7'	'secondary metabolism.wax'	248080_at	membrane bound O-acyl transferase (MBOAT) family protein / wax synthase-related	At5g55380	6.08232	6.157	-0.0746793	0	5.65699	5.76788	-0.110887	0	6.10926	5.87334	0.235926	0
'16.7'	'secondary metabolism.wax'	248110_at	membrane bound O-acyl transferase (MBOAT) family protein / wax synthase-related	At5g55320	4.18944	4.21974	-0.0302994	0	4.02425	3.90745	0.116798	0	4.09024	4.15382	-0.0635872	0
'16.7'	'secondary metabolism.wax'	248111_at	membrane bound O-acyl transferase (MBOAT) family protein / wax synthase-related	At5g55330	4.76266	4.7575	0.00516154	0	4.51845	4.73519	-0.216746	0	4.40913	4.57206	-0.162931	0
'16.7'	'secondary metabolism.wax'	248112_at	membrane bound O-acyl transferase (MBOAT) family protein / wax synthase-related	At5g55350	4.33492	4.44222	-0.107301	0	4.14038	4.21648	-0.0761015	0	4.07854	4.30085	-0.222309	0
'16.7'	'secondary metabolism.wax'	248113_at	long-chain-alcohol O-fatty-acyltransferase family protein / wax synthase family protein	At5g55360	4.91515	4.86184	0.0533113	0	4.83291	4.80533	0.0275771	0	4.7379	4.85986	-0.121958	0
'16.7'	'secondary metabolism.wax'	248114_at	long-chain-alcohol O-fatty-acyltransferase family protein / wax synthase family protein	At5g55370	3.75189	3.86477	-0.112883	0	3.70083	3.81686	-0.116029	0	3.68272	3.79629	-0.113565	0
'16.7'	'secondary metabolism.wax'	248457_at	long-chain-alcohol O-fatty-acyltransferase family protein / wax synthase family protein	At5g51420	4.9504	5.24726	-0.296854	0	4.82462	4.80413	0.0204859	0	4.75032	4.82008	-0.0697603	0
'16.7'	'secondary metabolism.wax'	252084_at	long-chain-alcohol O-fatty-acyltransferase family protein / wax synthase family protein	At3g51970	4.47728	4.76704	-0.289759	0	4.21074	4.51071	-0.299972	0	4.22264	4.53514	-0.3125	0
'16.7'	'secondary metabolism.wax'	255732_at	very-long-chain fatty acid condensing enzyme, putative	At1g25450	7.72401	7.81239	-0.0883754	0	7.33178	7.8777	-0.545924	0	7.34694	7.8099	-0.462954	0
'16.7'	'secondary metabolism.wax'	260267_at	CUT1: very-long-chain fatty acid condensing enzyme (CUT1)	At1g68530	10.2601	10.0812	0.178846	0	10.2768	10.4204	-0.143663	0	10.6926	10.2762	0.416444	0
'16.7'	'secondary metabolism.wax'	260667_at	very-long-chain fatty acid condensing enzyme, putative	At1g19440	7.91376	7.68067	0.233092	0	7.21573	7.66282	-0.447092	0	7.03089	7.75685	-0.725967	0
'16.7'	'secondary metabolism.wax'	261156_s_at	membrane bound O-acyl transferase (MBOAT) family protein / wax synthase-related	At1g34520	3.58678	3.69805	-0.111275	0	3.73921	3.50506	0.234149	0	3.66655	3.57974	0.0868117	0
'16.7'	'secondary metabolism.wax'	261158_at	membrane bound O-acyl transferase (MBOAT) family protein / wax synthase-related	At1g34500	4.34568	4.16997	0.175707	0	4.29858	4.12404	0.174536	0	3.99568	4.26073	-0.265051	0
'16.7'	'secondary metabolism.wax'	263606_at	very-long-chain fatty acid condensing enzyme, putative	At2g16280	10.8819	10.5285	0.353327	0	9.96624	10.3448	-0.378541	0	10.2297	10.346	-0.116303	0
'16.7'	'secondary metabolism.wax'	264146_at	CER1 protein	At1g02205	5.81907	6.52059	-0.701516	0	5.12238	6.71133	-1.58896	0	5.40525	6.19727	-0.792019	0
'16.7'	'secondary metabolism.wax'	264147_at	CER1 protein	At1g02200	4.81948	5.78964	-0.970164	0	4.39244	5.8279	-1.43546	0	4.51504	5.50136	-0.986314	0
'16.7'	'secondary metabolism.wax'	264180_at	CER1 protein, putative	At1g02190	4.35403	4.34045	0.0135796	0	4.10077	4.42308	-0.322306	0	4.22465	4.2944	-0.0697514	0
'16.7'	'secondary metabolism.wax'	267164_at	CER1 protein, putative	At2g37700	4.28743	4.38244	-0.0950044	0	4.28744	4.12703	0.160417	0	4.19033	4.13324	0.0570857	0
'16.8.1'	'secondary metabolism.flavonoids.anthocyanins'	245628_at	myb family transcription factor (MYB75)	At1g56650	3.82323	4.27467	-0.45144	0	3.49383	3.96017	-0.466344	0	3.6464	4.04368	-0.397284	0
'16.8.1'	'secondary metabolism.flavonoids.anthocyanins'	250793_at	oxidoreductase, 2OG-Fe(II) oxygenase family protein	At5g05600	8.6872	8.11049	0.576711	0	8.77274	8.29237	0.480372	0	9.02724	9.10951	-0.0822719	0
'16.8.1'	'secondary metabolism.flavonoids.anthocyanins'	251770_at	oxidoreductase, 2OG-Fe(II) oxygenase family protein	At3g55970	5.25644	4.96981	0.286629	0	6.41988	5.41019	1.00969	0	5.70974	4.92943	0.780306	0
'16.8.1'	'secondary metabolism.flavonoids.anthocyanins'	253879_s_at	glycosyltransferase family protein	At4g27570	8.17725	8.76947	-0.592222	0	7.44404	8.54425	-1.10022	0	8.30653	9.16196	-0.855431	0
'16.8.1'	'secondary metabolism.flavonoids.anthocyanins'	255032_at	glycosyltransferase family protein	At4g09500	3.91233	4.40404	-0.491717	0	3.76571	4.09189	-0.326183	0	4.06576	4.45024	-0.384477	0
'16.8.1'	'secondary metabolism.flavonoids.anthocyanins'	256435_at	oxidoreductase, 2OG-Fe(II) oxygenase family protein	At3g11180	3.86226	3.76795	0.094305	0	3.87924	3.81327	0.0659692	0	3.95605	3.80018	0.155875	0
'16.8.1'	'secondary metabolism.flavonoids.anthocyanins'	259650_at	oxidoreductase, 2OG-Fe(II) oxygenase family protein	At1g55290	4.91377	5.06256	-0.148791	0	5.00208	4.84102	0.161066	0	4.90185	4.84204	0.0598076	0
'16.8.1'	'secondary metabolism.flavonoids.anthocyanins'	262864_at	glycosyltransferase family protein	At1g64920	3.58979	3.58151	0.00827693	0	3.62322	3.74287	-0.119659	0	3.56287	3.55011	0.0127596	0
'16.8.1'	'secondary metabolism.flavonoids.anthocyanins'	265290_at	glycosyltransferase family protein	At2g22590	3.8976	3.92927	-0.031674	0	3.94948	3.92156	0.0279183	0	3.94347	3.9205	0.0229692	0
'16.8.1'	'secondary metabolism.flavonoids.anthocyanins'	267147_at	oxidoreductase, 2OG-Fe(II) oxygenase family protein	At2g38240	7.61076	6.55261	1.05815	0	8.5183	6.53223	1.98607	0	7.82443	6.78715	1.03729	0
'16.8.1'	'secondary metabolism.flavonoids.anthocyanins'	267337_at	transferase family protein	At2g39980	6.31674	6.96741	-0.650671	0	6.19048	7.06004	-0.869562	0	6.04124	6.8822	-0.840958	0
'16.8.1.1'	'secondary metabolism.flavonoids.anthocyanins.leucocyanidin dioxygenase'	254283_s_at	leucoanthocyanidin dioxygenase, putative / anthocyanidin synthase, putative	At4g22870	3.80742	3.94825	-0.140835	0	4.07985	3.7407	0.339147	0	4.16379	3.96563	0.198156	0
'16.8.1.12'	'secondary metabolism.flavonoids.anthocyanins.anthocyanidin 3-O-glucosyltransferase'	247172_at	UDP-glucoronosyl/UDP-glucosyl transferase family protein	At5g65550	4.44473	4.4095	0.0352358	0	4.24135	4.34518	-0.103823	0	4.26067	4.23253	0.0281435	0
'16.8.1.12'	'secondary metabolism.flavonoids.anthocyanins.anthocyanidin 3-O-glucosyltransferase'	248563_at	UDP-glucoronosyl/UDP-glucosyl transferase family protein	At5g49690	3.99259	4.18193	-0.189344	0	4.01415	4.22801	-0.213851	0	3.94497	4.03646	-0.0914905	0
'16.8.1.2'	'secondary metabolism.flavonoids.anthocyanins.anthocyanidin reductase'	264401_at	dihydroflavonol 4-reductase (dihydrokaempferol 4-reductase) family (BAN)	At1g61720	4.55486	4.35378	0.201076	0	4.30837	4.31468	-0.00630817	0	4.2771	4.32083	-0.0437273	0
'16.8.1.21'	'secondary metabolism.flavonoids.anthocyanins.anthocyanin 5-aromatic acyltransferase'	247573_at	transferase family protein	At5g61160	7.82672	5.21157	2.61515	0	7.59903	4.89447	2.70456	1	10.6374	6.25377	4.38364	1
'16.8.1.21'	'secondary metabolism.flavonoids.anthocyanins.anthocyanin 5-aromatic acyltransferase'	249489_at	transferase family protein	At5g39090	5.90581	5.69468	0.211131	0	6.52801	5.40538	1.12263	1	5.77109	5.26226	0.508821	0
'16.8.1.21'	'secondary metabolism.flavonoids.anthocyanins.anthocyanin 5-aromatic acyltransferase'	249493_at	transferase family protein	At5g39080	7.86101	7.1046	0.75641	0	8.17948	7.24382	0.935654	0	7.51305	7.02162	0.491428	0
'16.8.1.21'	'secondary metabolism.flavonoids.anthocyanins.anthocyanin 5-aromatic acyltransferase'	249494_at	transferase family protein	At5g39050	8.11591	6.98993	1.12598	0	9.55007	7.68272	1.86735	1	8.4064	7.57	0.836391	0
'16.8.1.21'	'secondary metabolism.flavonoids.anthocyanins.anthocyanin 5-aromatic acyltransferase'	256924_at	transferase family protein	At3g29590	4.4102	4.41216	-0.00195367	0	4.36283	4.30188	0.0609481	0	4.35264	4.38175	-0.0291138	0
'16.8.1.21'	'secondary metabolism.flavonoids.anthocyanins.anthocyanin 5-aromatic acyltransferase'	257281_s_at	transferase family protein	At3g29720	4.28004	4.29204	-0.0119945	0	4.28522	4.31498	-0.0297594	0	4.12102	4.24622	-0.125204	0
'16.8.1.21'	'secondary metabolism.flavonoids.anthocyanins.anthocyanin 5-aromatic acyltransferase'	257288_at	transferase family protein	At3g29670	6.89202	6.73103	0.16099	0	6.1179	6.81279	-0.694887	0	6.13024	6.83379	-0.703551	0
'16.8.1.21'	'secondary metabolism.flavonoids.anthocyanins.anthocyanin 5-aromatic acyltransferase'	265091_s_at	pseudogene, transferase family	At1g03495	4.38433	4.3736	0.010736	0	4.56321	4.26391	0.299304	0	4.60601	4.38995	0.216054	0
'16.8.2'	'secondary metabolism.flavonoids.chalcones'	247133_at	CHI: chalcone-flavanone isomerase, putative / chalcone isomerase, putative (CHI)	At5g66220	3.94487	4.14562	-0.200752	0	4.03403	4.02783	0.00619917	0	4.02372	4.06386	-0.0401429	0
'16.8.2'	'secondary metabolism.flavonoids.chalcones'	250794_at	chalcone-flavanone isomerase family protein	At5g05270	4.44945	4.72876	-0.279314	0	4.10385	4.45976	-0.355903	0	4.25953	4.8577	-0.598172	0
'16.8.2'	'secondary metabolism.flavonoids.chalcones'	251923_at	aldo/keto reductase family protein	At3g53880	6.49541	6.27729	0.218121	0	6.57386	6.28807	0.285791	0	6.8478	6.32009	0.527714	0
'16.8.2'	'secondary metabolism.flavonoids.chalcones'	253222_at	chalcone and stilbene synthase family protein	At4g34850	4.37919	4.41949	-0.0403015	0	4.41091	4.46909	-0.0581762	0	4.37368	4.31439	0.0592897	0
'16.8.2'	'secondary metabolism.flavonoids.chalcones'	255703_at	chalcone and stilbene synthase family protein	At4g00040	5.5121	5.09081	0.421283	0	5.54704	5.4479	0.0991423	0	5.71652	5.47597	0.240544	0
'16.8.2'	'secondary metabolism.flavonoids.chalcones'	260982_at	chalcone-flavanone isomerase-related	At1g53520	6.99557	7.94461	-0.949041	0	5.05207	7.82339	-2.77132	-1	6.22002	7.77462	-1.5546	0
'16.8.2'	'secondary metabolism.flavonoids.chalcones'	262903_at	aldo/keto reductase, putative	At1g59950	3.42257	3.4926	-0.0700369	0	3.41849	3.39296	0.0255339	0	3.63314	3.37972	0.253416	0
'16.8.2'	'secondary metabolism.flavonoids.chalcones'	262913_at	aldo/keto reductase, putative	At1g59960	8.76873	7.86312	0.905601	0	9.31052	8.04066	1.26986	1	9.53295	7.92298	1.60997	1
'16.8.2'	'secondary metabolism.flavonoids.chalcones'	264175_at	chalcone and stilbene synthase family protein	At1g02050	5.11585	5.03441	0.0814389	0	4.98174	5.04934	-0.0675991	0	5.12207	4.91197	0.210103	0
'16.8.2.1'	'secondary metabolism.flavonoids.chalcones.naringenin-chalcone synthase'	250207_at	CHS: chalcone synthase / naringenin-chalcone synthase	At5g13930	5.70091	6.82326	-1.12235	0	5.244	6.27652	-1.03252	0	6.05886	6.67733	-0.618466	0
'16.8.2.2'	'secondary metabolism.flavonoids.chalcones.chalcone isomerase'	251827_at	CHI: chalcone-flavanone isomerase / chalcone isomerase (CHI)	At3g55120	6.43727	6.82008	-0.3828	0	5.81457	6.88182	-1.06725	-1	6.31617	7.00586	-0.689689	0
'16.8.3'	'secondary metabolism.flavonoids.dihydroflavonols'	253334_at	terpene cyclase/mutase-related	At4g33360	8.17111	7.54525	0.62586	0	8.81191	7.64365	1.16826	1	8.64464	7.57166	1.07298	1
'16.8.3'	'secondary metabolism.flavonoids.dihydroflavonols'	245360_at	oxidoreductase, 2OG-Fe(II) oxygenase family protein	At4g16330	9.34625	8.87709	0.469159	0	9.13279	9.01311	0.119681	0	9.28209	8.82381	0.458278	0
'16.8.3'	'secondary metabolism.flavonoids.dihydroflavonols'	248185_at	glycosyltransferase family protein	At5g54060	5.86631	5.79455	0.0717608	0	5.88196	5.7961	0.0858652	0	6.05905	5.83968	0.219374	0
'16.8.3'	'secondary metabolism.flavonoids.dihydroflavonols'	248209_at	glycosyltransferase family protein	At5g53990	3.76238	3.83364	-0.0712572	0	3.8547	3.83068	0.0240139	0	3.81927	3.88191	-0.0626366	0
'16.8.3'	'secondary metabolism.flavonoids.dihydroflavonols'	248211_at	glycosyltransferase family protein	At5g54010	3.88443	3.98117	-0.0967327	0	3.86518	3.86956	-0.00438373	0	3.81783	3.76683	0.0509982	0
'16.8.3'	'secondary metabolism.flavonoids.dihydroflavonols'	249754_at	oxidoreductase, 2OG-Fe(II) oxygenase family protein	At5g24530	10.9125	8.85439	2.05808	1	12.3158	10.2478	2.06806	1	10.4362	9.055	1.3812	1
'16.8.3'	'secondary metabolism.flavonoids.dihydroflavonols'	254974_at	oxidoreductase, 2OG-Fe(II) oxygenase family protein	At4g10490	3.64211	3.52436	0.117744	0	3.51189	3.62542	-0.113529	0	3.50917	3.5846	-0.0754259	0
'16.8.3'	'secondary metabolism.flavonoids.dihydroflavonols'	255622_at	UDP-glucoronosyl/UDP-glucosyl transferase family protein	At4g01070	9.14151	9.16284	-0.0213281	0	10.3029	8.94741	1.35549	0	9.94284	9.37562	0.567225	0
'16.8.3'	'secondary metabolism.flavonoids.dihydroflavonols'	255730_at	oxidoreductase family protein	At1g25460	3.88747	3.78868	0.0987872	0	3.81053	3.76271	0.0478156	0	3.74393	3.89337	-0.149441	0
'16.8.3'	'secondary metabolism.flavonoids.dihydroflavonols'	256953_at	glycosyltransferase family protein	At3g29630	4.42302	4.38712	0.0358982	0	4.31118	4.29267	0.0185168	0	4.30686	4.32701	-0.0201501	0
'16.8.3'	'secondary metabolism.flavonoids.dihydroflavonols'	261046_at	UDP-glucoronosyl/UDP-glucosyl transferase family protein	At1g01390	5.11553	5.45282	-0.337297	0	4.82559	5.08829	-0.262694	0	5.26929	5.33819	-0.0688995	0
'16.8.3'	'secondary metabolism.flavonoids.dihydroflavonols'	261048_at	UDP-glucoronosyl/UDP-glucosyl transferase family protein	At1g01420	6.16693	6.34815	-0.181223	0	6.5393	6.24218	0.297121	0	6.89134	6.68464	0.206704	0
'16.8.3'	'secondary metabolism.flavonoids.dihydroflavonols'	263135_at	oxidoreductase, 2OG-Fe(II) oxygenase family protein	At1g78550	6.81303	6.33242	0.480608	0	7.29817	6.93415	0.364021	0	6.78378	6.68396	0.0998194	0
'16.8.3'	'secondary metabolism.flavonoids.dihydroflavonols'	265929_s_at	UDP-glucoronosyl/UDP-glucosyl transferase family protein	At2g18570	6.32562	6.5865	-0.260884	0	6.2524	6.52572	-0.273322	0	6.31787	6.58176	-0.263898	0
'16.8.3'	'secondary metabolism.flavonoids.dihydroflavonols'	266643_s_at	UDP-glucoronosyl/UDP-glucosyl transferase family protein	At2g29730	4.76445	5.02788	-0.263432	0	3.91986	5.17255	-1.25269	0	4.30286	5.40301	-1.10014	0
'16.8.3'	'secondary metabolism.flavonoids.dihydroflavonols'	266669_at	UDP-glucoronosyl/UDP-glucosyl transferase family protein	At2g29750	3.8843	3.8017	0.0826003	0	3.76697	3.82202	-0.0550488	0	3.84342	3.75169	0.0917258	0
'16.8.3'	'secondary metabolism.flavonoids.dihydroflavonols'	266670_at	UDP-glucoronosyl/UDP-glucosyl transferase family protein	At2g29740	4.43254	4.26865	0.163897	0	4.33605	4.16814	0.167911	0	4.59879	4.34937	0.249418	0
'16.8.3'	'secondary metabolism.flavonoids.dihydroflavonols'	266828_at	glycosyltransferase family protein	At2g22930	3.87212	3.89129	-0.0191691	0	3.93008	3.91758	0.0125004	0	3.91568	3.86717	0.0485091	0
'16.8.3.1'	'secondary metabolism.flavonoids.dihydroflavonols.dihydroflavonol 4-reductase'	245141_at	dihydroflavonol 4-reductase family / dihydrokaempferol 4-reductase family	At2g45400	5.6927	5.78066	-0.0879635	0	4.93781	5.64337	-0.705553	0	5.17702	5.76926	-0.592237	0
'16.8.3.1'	'secondary metabolism.flavonoids.dihydroflavonols.dihydroflavonol 4-reductase'	249215_at	dihydroflavonol 4-reductase (dihydrokaempferol 4-reductase) (DFR)	At5g42800	4.07565	4.23055	-0.154907	0	4.01279	4.07206	-0.0592644	0	4.63554	4.18114	0.454395	0
'16.8.3.1'	'secondary metabolism.flavonoids.dihydroflavonols.dihydroflavonol 4-reductase'	253195_at	dihydroflavonol 4-reductase family / dihydrokaempferol 4-reductase family	At4g35420	4.454	4.50217	-0.0481632	0	4.17554	4.27038	-0.0948451	0	4.16084	4.17683	-0.01599	0
'16.8.3.1'	'secondary metabolism.flavonoids.dihydroflavonols.dihydroflavonol 4-reductase'	253907_at	dihydroflavonol 4-reductase family / dihydrokaempferol 4-reductase family	At4g27250	3.95102	4.03458	-0.083564	0	3.99409	3.89323	0.100858	0	3.93291	3.94983	-0.0169208	0
'16.8.3.2'	'secondary metabolism.flavonoids.dihydroflavonols.flavanone 3-hydroxylase'	252123_at	F3H: naringenin 3-dioxygenase / flavanone 3-hydroxylase (F3H)	At3g51240	4.593	4.86392	-0.270919	0	4.15074	5.09213	-0.941392	-1	4.58194	4.9923	-0.410361	0
'16.8.3.3'	'secondary metabolism.flavonoids.dihydroflavonols.flavonoid 3''-monooxygenase'	250558_at	TT7: flavonoid 3'-monooxygenase / flavonoid 3'-hydroxylase (F3'H) / cytochrome P450 75B1 (CYP75B1) / transparent testa 7 protein (TT7)	At5g07990	4.97727	5.23945	-0.26218	0	4.69845	5.01375	-0.315301	0	4.82409	5.03568	-0.211586	0
'16.8.3.3'	'secondary metabolism.flavonoids.dihydroflavonols.flavonoid 3''-monooxygenase'	254834_at	cytochrome P450 family protein	At4g12300	7.33803	7.29276	0.0452667	0	7.7002	7.06413	0.636071	0	7.90514	7.00516	0.899975	1
'16.8.3.3'	'secondary metabolism.flavonoids.dihydroflavonols.flavonoid 3''-monooxygenase'	254835_s_at	cytochrome P450, putative	At4g12310	8.92615	10.5748	-1.64868	-1	8.90833	9.90148	-0.993149	0	9.58607	9.87017	-0.284098	0
'16.8.3.3'	'secondary metabolism.flavonoids.dihydroflavonols.flavonoid 3''-monooxygenase'	254836_at	cytochrome P450 family protein	At4g12330	3.43741	3.60448	-0.167072	0	3.36156	3.62529	-0.263727	0	3.35844	3.7328	-0.374358	0
'16.8.4'	'secondary metabolism.flavonoids.flavonols'	251402_at	oxidoreductase, 2OG-Fe(II) oxygenase family protein	At3g60290	5.05793	5.1037	-0.0457729	0	4.09671	5.27408	-1.17737	-1	4.50948	5.19427	-0.68479	0
'16.8.4'	'secondary metabolism.flavonoids.flavonols'	252213_at	2-oxoacid-dependent oxidase, putative	At3g50210	8.41836	8.19963	0.218734	0	8.37257	8.14125	0.23132	0	8.72702	8.25168	0.47534	0
'16.8.4'	'secondary metabolism.flavonoids.flavonols'	254053_s_at	oxidoreductase, 2OG-Fe(II) oxygenase family protein	At4g25300	5.21006	5.36498	-0.154917	0	5.59137	5.23114	0.360231	0	5.60242	5.22494	0.377474	0
'16.8.4'	'secondary metabolism.flavonoids.flavonols'	256818_at	oxidoreductase, 2OG-Fe(II) oxygenase family protein	At3g21420	5.08381	5.0578	0.0260093	0	5.0531	4.99478	0.0583216	0	5.12368	4.9648	0.158878	0
'16.8.4'	'secondary metabolism.flavonoids.flavonols'	262416_at	oxidoreductase, 2OG-Fe(II) oxygenase family protein	At1g49390	3.94352	3.85912	0.0844031	0	3.91491	3.78225	0.132662	0	3.83452	3.94862	-0.114103	0
'16.8.4'	'secondary metabolism.flavonoids.flavonols'	262482_at	oxidoreductase, 2OG-Fe(II) oxygenase family protein	At1g17020	5.10472	4.61862	0.486103	0	5.99587	5.03946	0.956408	0	5.19214	4.35394	0.838206	0
'16.8.4'	'secondary metabolism.flavonoids.flavonols'	262527_at	oxidoreductase, 2OG-Fe(II) oxygenase family protein	At1g17010	3.65858	3.5586	0.0999798	0	3.4904	3.62324	-0.132835	0	3.475	3.63076	-0.155761	0
'16.8.4'	'secondary metabolism.flavonoids.flavonols'	265200_s_at	UDP-glucoronosyl/UDP-glucosyl transferase family protein	At2g36790	5.01576	4.81206	0.203702	0	5.19026	4.77761	0.412653	0	4.76399	4.65201	0.111974	0
'16.8.4'	'secondary metabolism.flavonoids.flavonols'	266875_at	oxidoreductase, 2OG-Fe(II) oxygenase family protein	At2g44800	3.75476	3.80477	-0.0500128	0	3.87324	3.64105	0.232195	0	3.73349	3.69607	0.0374165	0
'16.8.4.1'	'secondary metabolism.flavonoids.flavonols.flavonol synthase (FLS)'	247333_at	flavonol synthase, putative	At5g63600	4.16906	4.2082	-0.0391394	0	3.93146	4.2363	-0.304837	0	4.16624	4.21407	-0.0478311	0
'16.8.4.1'	'secondary metabolism.flavonoids.flavonols.flavonol synthase (FLS)'	247354_at	flavonol synthase, putative	At5g63590	5.20029	4.97885	0.221448	0	5.34667	5.26547	0.0811952	0	5.06363	5.08866	-0.0250311	0
'16.8.4.1'	'secondary metabolism.flavonoids.flavonols.flavonol synthase (FLS)'	247358_at	FLS: flavonol synthase, putative	At5g63580	4.46251	4.28989	0.172614	0	4.04664	4.41881	-0.372175	0	4.42995	4.44909	-0.019134	0
'16.8.4.1'	'secondary metabolism.flavonoids.flavonols.flavonol synthase (FLS)'	250533_at	FLS1: flavonol synthase 1 (FLS1)	At5g08640	4.25164	4.8551	-0.603458	0	3.99724	4.77791	-0.780663	-1	4.31242	4.8646	-0.552179	0
'16.8.4.2'	'secondary metabolism.flavonoids.flavonols.flavonol 3-O-glycosyltransferase'	253268_s_at	UDP-glucoronosyl/UDP-glucosyl transferase family protein	At4g34135	8.17081	6.50639	1.66442	0	9.56094	7.37961	2.18134	1	8.64249	7.03194	1.61055	0
'16.8.4.3'	'secondary metabolism.flavonoids.flavonols.flavonol-3-O-rhamnosyltransferase'	246468_at	UDP-glucoronosyl/UDP-glucosyl transferase family protein	At5g17050	6.26535	6.89666	-0.631306	0	6.28373	6.586	-0.302266	0	6.48028	6.89647	-0.416195	0
'16.8.4.3'	'secondary metabolism.flavonoids.flavonols.flavonol-3-O-rhamnosyltransferase'	261804_at	UDP-glucoronosyl/UDP-glucosyl transferase family protein	At1g30530	6.29172	7.85108	-1.55936	0	5.7565	7.64644	-1.88994	-1	7.19898	7.99135	-0.792368	0
'16.8.5.1'	'secondary metabolism.flavonoids.isoflavones.isoflavone reductase'	252939_at	isoflavone reductase, putative	At4g39230	5.79377	5.34692	0.446848	0	6.97025	5.54446	1.42579	1	6.77117	5.59442	1.17675	1
'16.8.5.1'	'secondary metabolism.flavonoids.isoflavones.isoflavone reductase'	253242_at	isoflavone reductase family protein	At4g34540	7.12682	6.84062	0.286195	0	7.34151	7.14782	0.193694	0	7.46875	6.87287	0.595876	0
'16.8.5.1'	'secondary metabolism.flavonoids.isoflavones.isoflavone reductase'	254726_at	pinoresinol-lariciresinol reductase, putative	At4g13660	4.14318	4.15469	-0.0115131	0	4.3587	3.90684	0.451863	0	4.27566	4.05857	0.217086	0
'16.8.5.1'	'secondary metabolism.flavonoids.isoflavones.isoflavone reductase'	256450_at	isoflavone reductase, putative	At1g75290	3.53477	3.80554	-0.270768	0	3.51415	3.61598	-0.10183	0	3.52957	3.58192	-0.0523483	0
'16.8.5.1'	'secondary metabolism.flavonoids.isoflavones.isoflavone reductase'	256454_at	isoflavone reductase, putative	At1g75280	8.79322	9.48039	-0.687164	0	7.78051	9.36845	-1.58794	-1	7.83349	9.47147	-1.63798	-1
'16.8.5.1'	'secondary metabolism.flavonoids.isoflavones.isoflavone reductase'	256509_at	isoflavone reductase, putative	At1g75300	4.63438	4.79829	-0.163913	0	4.6524	4.75533	-0.102927	0	4.88778	4.7035	0.184271	0
'16.8.5.1'	'secondary metabolism.flavonoids.isoflavones.isoflavone reductase'	260662_at	isoflavone reductase, putative	At1g19540	4.33198	3.94986	0.382122	0	4.01897	3.90125	0.117726	0	4.19054	4.23227	-0.0417256	0
'16.8.8.2'	'secondary metabolism.flavonoids.flavonoid glycosylations.flavonol-3-O-glycoside-rhamnosyltransferase'	260955_at	UDP-glucoronosyl/UDP-glucosyl transferase family protein	At1g06000	6.8828	7.53747	-0.654673	0	8.19279	7.64278	0.550005	0	7.37028	7.83419	-0.46391	0
					Normalized expression (reference identifiers for color scale):
					252597_at	2.90416	lowest expression value among all identifiers in array
					265611_at	14.6347	highest expression value among all identifiers in array
