# Supplementary material for: The Arabidopsis non‐host defence‐associated coumarin scopoletin protects soybean from Asian soybean rust
Source: Plant J. 2019 Jul 1;99(3):397–413. doi: 10.1111/tpj.14426 (PMC6852345; doi:10.1111/tpj.14426)
Supplement: Supplementary file 10 — Table S3. Complete transcriptome data from wild‐type plants, and the pen2 and pen2 pad4 sag101 mutants 2 days after mock treatment or inoculation with Pp. [file TPJ-99-397-s010.xlsx]

## Sheet: Table S3
TABLE S3			Wt (Col-0)				pen2				pen2 pad4 sag101
			normalized expression		log2 FC	Significance (p<0.05)	normalized expression		log2 FC	Significance (p<0.05)	normalized expression		log2 FC	Significance (p<0.05)
Identifier	Gene	Locus	SBR	mock	SBR vs. Mock	SBR vs. Mock	SBR	mock	SBR vs. Mock	SBR vs. Mock	SBR	mock	SBR vs. Mock	SBR vs. Mock
244901_at	orf25	orf25	6.0203	5.88281	0.13749	0	5.91813	5.66075	0.25738	0	5.73343	5.77754	-0.0441124	0
244902_at	nad4L	nad4L	6.40469	6.27395	0.130736	0	6.36599	6.09598	0.270003	0	6.21096	6.31913	-0.108165	0
244903_at	orf149	orf149	8.09008	7.82105	0.269027	0	8.55916	7.69644	0.862726	0	8.20146	7.76895	0.432508	0
244904_at	orf275	orf275	6.98382	6.79842	0.185395	0	6.88091	6.73945	0.141468	0	6.766	6.85366	-0.0876675	0
244905_at	orf122c	orf122c	4.29673	4.30803	-0.0113001	0	4.15486	4.47202	-0.317157	0	4.14369	4.18604	-0.0423515	0
244906_at	orf240a	orf240a	6.72794	6.75988	-0.0319331	0	6.52049	6.39889	0.121598	0	6.58821	6.59436	-0.00615028	0
244907_at	orf120	orf120	4.10036	4.16626	-0.0659017	0	4.16043	3.96084	0.199583	0	4.02494	3.99677	0.0281697	0
244908_at	orf107d	orf107d	4.04164	3.95479	0.0868469	0	3.90245	3.86049	0.0419555	0	4.00544	4.08567	-0.080229	0
244909_at	orf100a	orf100a	3.99167	4.11537	-0.123698	0	4.02716	3.93966	0.0874932	0	3.89486	4.23065	-0.335796	0
244910_s_at	orf119	orf119	3.64945	3.59317	0.0562865	0	3.72875	3.66542	0.0633201	0	3.697	3.65402	0.0429826	0
244911_at	orf170	orf170	3.34981	3.40807	-0.0582581	0	3.35065	3.31061	0.0400471	0	3.34732	3.40979	-0.0624645	0
244912_at	ccb382	ccb382	7.61346	7.52381	0.0896508	0	7.85285	7.3297	0.523154	0	7.29148	7.06899	0.222493	0
244913_at	orf121b	orf121b	4.68295	4.69003	-0.00708771	0	4.84303	4.57264	0.270388	0	4.63331	4.5786	0.0547048	0
244914_at	orf107e	orf107e	3.49066	3.58508	-0.0944225	0	3.59708	3.64418	-0.0470987	0	3.61946	3.54231	0.0771508	0
244915_s_at	gypsy-like retrotransposon family	orf158	4.52622	4.17228	0.353941	0	4.60808	4.50896	0.0991157	0	4.26252	4.17667	0.0858521	0
244916_at	gypsy-like retrotransposon family	orf187	4.0641	4.02562	0.0384838	0	4.01862	4.04132	-0.0226986	0	3.97091	4.15095	-0.180041	0
244917_at	orf184	orf184	4.1191	4.123	-0.00390784	0	4.12092	4.18268	-0.0617549	0	4.03152	4.03619	-0.00467798	0
244918_at	orf106d	orf106d	3.33965	3.51495	-0.175303	0	3.46235	3.45214	0.0102116	0	3.36721	3.53443	-0.167224	0
244919_at	ccb203	ccb203	4.8892	5.04876	-0.159567	0	5.04723	4.86056	0.186672	0	5.03119	4.89111	0.140081	0
244920_s_at	NADH-ubiquinone oxidoreductase chain 3, putative	nad3	7.07772	7.10851	-0.0307982	0	6.87142	6.62439	0.247023	0	6.7986	6.82949	-0.030884	0
244921_s_at	expressed protein	orf114	6.70965	6.8372	-0.127548	0	6.84978	6.49842	0.351363	0	6.51624	6.52504	-0.0087914	0
244922_s_at	expressed protein	orf118	5.69418	5.67166	0.0225196	0	5.64447	5.57812	0.0663419	0	5.6097	5.73629	-0.12659	0
244923_s_at	expressed protein	orf135b	6.31534	6.24665	0.0686879	0	6.25187	6.12526	0.126606	0	6.01549	6.1174	-0.101909	0
244924_at	orf107f	orf107f	5.89972	5.84418	0.0555414	0	5.81605	5.68171	0.134332	0	5.75518	5.70895	0.0462248	0
244925_at	nad7	nad7	5.14795	5.01503	0.132925	0	5.13936	5.04947	0.0898881	0	5.01071	5.06109	-0.0503767	0
244926_s_at	pseudogene, similar to maturase-related protein	matR	5.15588	5.2427	-0.0868185	0	5.1404	5.19467	-0.0542701	0	5.01719	5.15246	-0.13527	0
244927_at	hypothetical protein	orf109	5.49726	5.2925	0.204759	0	5.18402	5.12521	0.0588102	0	5.15738	5.091	0.0663748	0
244928_s_at	pseudogene, similar to orfx	orfX	6.67418	6.80151	-0.127327	0	6.83271	6.52254	0.310166	0	6.27871	6.6728	-0.394089	0
244929_at	nad4	nad4	8.04582	8.23613	-0.190309	0	8.07934	7.89425	0.185085	0	8.0498	7.96881	0.080987	0
244930_at	orf106c	orf106c	3.64832	3.76184	-0.113521	0	3.72076	3.70606	0.0146932	0	3.68302	3.70227	-0.0192543	0
244931_at	orf110b	orf110b	4.4519	4.59807	-0.146168	0	4.53361	4.38211	0.151497	0	4.22916	4.45769	-0.228524	0
244932_at	psaC	psaC	8.85865	9.45203	-0.593385	0	8.60353	9.20532	-0.601795	0	8.48975	9.19823	-0.708478	0
244933_at	ndhE	ndhE	9.36198	10.0255	-0.663476	0	9.15075	9.54279	-0.392046	0	8.74458	9.4568	-0.712223	0
244934_at	ndhG	ndhG	7.12633	7.77371	-0.647376	0	6.81098	7.35254	-0.541561	0	6.67403	7.30211	-0.628075	0
244935_at	ndhI	ndhI	13.3974	13.5683	-0.170959	0	13.3685	13.5783	-0.20976	0	13.4585	13.5671	-0.108628	0
244936_at	ndhA	ndhA	11.9003	12.4043	-0.50397	0	11.7895	12.1151	-0.325624	0	11.7418	12.17	-0.428197	0
244937_at	ndhH	ndhH	8.41241	9.25649	-0.844086	0	8.2569	9.07604	-0.819139	0	8.26762	9.18573	-0.918107	0
244938_at	rps15	rps15	7.57682	8.35381	-0.776984	0	7.61371	8.00855	-0.394835	0	7.42287	7.98334	-0.560468	0
244939_at	rps12.1	rps12.1	8.85187	9.24003	-0.388151	0	8.7971	8.85707	-0.0599653	0	8.50104	8.93263	-0.431595	0
244940_at	rps12.2	rps12.2	11.5331	11.7876	-0.254514	0	11.3705	11.5663	-0.195825	0	11.158	11.5315	-0.373572	0
244941_at	orf153a	orf153a	5.00223	5.04321	-0.0409767	0	5.08001	4.99757	0.082444	0	4.78197	4.83996	-0.057997	0
244942_at	orf131	orf131	5.35193	5.22854	0.123391	0	5.23557	5.12848	0.107087	0	5.10153	5.37835	-0.276822	0
244943_at	nad9	nad9	6.86851	6.46857	0.399942	0	6.80917	6.30127	0.507898	0	6.84776	6.64238	0.205378	0
244944_s_at	rpl16.mitochondria	rpl16.mitochondria	8.22617	8.34725	-0.121076	0	8.23325	7.87076	0.362491	0	8.23924	7.99614	0.243096	0
244945_at	ccb206	ccb206	5.91046	5.96405	-0.0535856	0	6.09308	5.88259	0.210491	0	5.65613	5.56213	0.0939967	0
244946_at	orf143	orf143	4.76137	4.75742	0.00394886	0	4.87195	4.68649	0.185464	0	4.82924	4.71961	0.109636	0
244947_at	orf121a	orf121a	4.02959	3.99059	0.0389997	0	3.92343	3.91531	0.008116	0	3.89958	4.00252	-0.102945	0
244948_at	orf167	orf167	4.16962	4.12565	0.0439761	0	4.27855	3.92871	0.349835	0	4.16368	4.00243	0.161242	0
244949_at	orf116	orf116	4.40642	4.28572	0.120698	0	4.4714	4.32744	0.143967	0	4.32104	4.38	-0.0589561	0
244950_at	cox2	cox2	6.96201	6.34334	0.618668	0	6.92912	6.4849	0.444217	0	6.59546	6.68359	-0.0881308	0
244951_s_at	pseudogene, similar to orf454~homology with two ORFs from Marchantia polymorpha mtDNA (orf169 and orf322), high similarity to 3'-terminal part of ccl1 of Rhodobacter	ccb452	7.36855	7.27435	0.094192	0	7.5895	7.04974	0.539759	0	7.43486	7.22507	0.209787	0
244952_at	orf101a	orf101a	4.02223	3.83778	0.184447	0	4.31908	3.88919	0.429895	1	4.00963	3.87159	0.13804	0
244953_s_at	nad6	nad6	4.2845	4.3341	-0.0495965	0	4.39099	4.11398	0.277007	0	4.29752	4.25669	0.0408325	0
244954_s_at	orf110a	orf110a	3.73754	3.79165	-0.0541141	0	3.91574	3.56345	0.352294	0	3.76911	3.71416	0.0549469	0
244955_at	orf127	orf127	4.13028	4.11835	0.0119247	0	4.1059	4.10096	0.00494385	0	4.11981	4.07148	0.0483328	0
244956_s_at	orf154	orf154	4.72675	4.49341	0.233344	0	4.73139	4.53067	0.200725	0	4.63361	4.45736	0.176248	0
244957_at	orf157	orf157	4.74478	4.65715	0.0876244	0	4.65075	4.64293	0.00781902	0	4.51664	4.80281	-0.286171	0
244958_at	orf106b	orf106b	4.53007	4.54534	-0.0152776	0	4.43433	4.51145	-0.0771119	0	4.51108	4.60617	-0.0950919	0
244959_s_at	expressed protein	orf107c	6.71899	6.74811	-0.0291215	0	6.8877	6.35884	0.528857	0	6.65476	6.40358	0.251177	0
244960_at	rpl32	rpl32	11.4782	11.9479	-0.469731	0	11.5311	11.6901	-0.158998	0	11.549	11.6822	-0.133196	0
244961_at	ycf5	ycf5	12.5647	12.6657	-0.100989	0	12.3878	12.6508	-0.262964	0	12.2854	12.5822	-0.296844	0
244962_at	ndhD	ndhD	11.5134	11.8788	-0.365371	0	11.3999	11.7738	-0.373892	0	11.1517	11.6741	-0.522328	0
244963_at	psbF	psbF	12.7403	12.9022	-0.161947	0	12.658	12.8513	-0.193285	0	12.6402	12.8966	-0.256368	0
244964_at	psbE	psbE	11.8682	11.9719	-0.103725	0	11.6982	11.9069	-0.208765	0	11.8654	12.0218	-0.156435	0
244965_at	ORF31	ORF31	10.3668	10.8191	-0.452339	0	10.086	10.409	-0.322931	0	9.93609	10.3735	-0.437439	0
244966_at	petG	petG	8.76593	9.28263	-0.516703	0	8.77521	8.97832	-0.203111	0	8.81099	9.075	-0.264011	0
244967_at	psaJ	psaJ	12.6311	12.8179	-0.18679	0	12.244	12.5489	-0.304943	0	12.3584	12.5305	-0.172046	0
244968_at	rpl33	rpl33	12.0469	12.2415	-0.194635	0	11.8218	12.1747	-0.352915	0	11.9631	12.1956	-0.232545	0
244969_at	rps18	rps18	11.0752	11.3937	-0.31845	0	10.6151	11.1174	-0.502246	0	10.851	11.1946	-0.343564	0
244970_at	rpl20	rpl20	7.59897	8.20518	-0.606219	0	7.54233	7.81551	-0.273189	0	7.25989	7.61949	-0.359602	0
244971_at	clpP	clpP	11.7426	12.1362	-0.39365	0	11.636	11.8943	-0.258297	0	11.5495	11.8211	-0.271552	0
244972_at	psbB	psbB	10.5007	11.0578	-0.557113	0	10.186	10.6767	-0.490698	0	9.45183	10.4256	-0.9738	0
244973_at	psbT	psbT	9.17326	9.78257	-0.609308	0	8.83641	9.23396	-0.397549	0	8.41323	9.25469	-0.841461	0
244974_at	psbN	psbN	8.76936	9.21267	-0.443309	0	8.76856	8.94133	-0.172773	0	8.46017	9.16169	-0.701523	0
244975_at	psbH	psbH	12.3116	12.4747	-0.163071	0	12.2127	12.4008	-0.188087	0	12.1597	12.4279	-0.268249	0
244976_at	petB	petB	13.8393	13.8434	-0.00405949	0	13.7941	13.8286	-0.0344535	0	13.7541	13.7559	-0.00180582	0
244977_at	petD	petD	6.114	6.51661	-0.402612	0	6.09735	6.2894	-0.192048	0	6.17832	6.33438	-0.156058	0
244978_at	rpoA	rpoA	10.9865	11.4767	-0.490214	0	10.8976	11.3262	-0.428633	0	11.1183	11.4001	-0.281792	0
244979_at	rps11	rps11	10.841	11.1268	-0.285733	0	10.6335	11.1217	-0.488276	0	10.796	11.1947	-0.398752	0
244980_at	rpl36	rpl36	9.84627	10.1607	-0.314405	0	9.68414	10.3264	-0.642303	0	9.97005	10.3221	-0.352018	0
244981_at	rps8	rps8	8.95085	9.63627	-0.68543	0	8.82187	9.40248	-0.580606	0	8.99295	9.32641	-0.333467	0
244982_at	rpl14	rpl14	9.52763	10.1721	-0.644429	0	9.41606	9.84869	-0.432633	0	9.49518	9.84512	-0.349932	0
244983_at	rpl16.chloroplast	rpl16.chloroplast	10.5753	11.0507	-0.475456	0	10.221	10.893	-0.67198	0	10.4223	10.8103	-0.388038	0
244984_at	rps3.chloroplast	rps3.chloroplast	11.1311	11.5833	-0.452194	0	10.9694	11.3929	-0.423543	0	11.4155	11.524	-0.108469	0
244985_at	rpl22	rpl22	10.3463	10.9307	-0.584404	0	10.2713	10.7272	-0.455906	0	10.6503	10.9037	-0.253433	0
244986_at	rps19	rps19	11.5832	12.1187	-0.535509	0	11.2966	11.8299	-0.533301	0	11.5611	11.8856	-0.324493	0
244987_s_at	rpl2.1_chloro	rpl2.1_chloro	13.3908	13.5135	-0.12268	0	13.3094	13.4872	-0.177853	0	13.4021	13.4366	-0.0345428	0
244988_s_at	rpl23.1	rpl23.1	12.6179	12.9819	-0.363965	0	12.4802	12.8107	-0.330464	0	12.5756	12.8463	-0.270746	0
244989_s_at	ycf2.1	ycf2.1	5.43937	5.66841	-0.229037	0	5.29429	5.43071	-0.136425	0	5.14855	5.57873	-0.430183	0
244990_s_at	orf77.1	orf77.1	4.64771	4.92149	-0.273786	0	4.53729	4.65157	-0.114281	0	4.80474	4.96614	-0.161409	0
244991_s_at	ndhB.1	ndhB.1	5.20265	5.2294	-0.0267458	0	4.55337	4.94013	-0.38676	0	4.75769	5.44783	-0.690137	0
244992_s_at	rps7.1_chloroplast	rps7.1_chloroplast	13.1898	13.2548	-0.064905	0	13.0991	13.234	-0.134843	0	12.9704	13.0835	-0.113108	0
244993_s_at	AT2G07739: unknown protein	ycf1.1	10.1561	10.4728	-0.316751	0	10.0176	10.3816	-0.363996	0	10.0499	10.2587	-0.208862	0
244994_at	ndhF	ndhF	6.20429	6.3137	-0.109414	0	5.61575	5.5894	0.0263541	0	6.08106	6.12417	-0.0431076	0
244995_at	atpI	atpI	7.94761	8.58955	-0.641945	0	7.74962	8.30426	-0.554644	0	7.60852	8.41212	-0.803603	0
244996_at	rps2	rps2	10.5639	11.0756	-0.51166	0	10.168	10.8263	-0.658235	0	10.2788	10.8535	-0.574668	0
244997_at	rpoC2	rpoC2	9.09235	9.91853	-0.826176	0	8.86251	9.57491	-0.712393	0	8.76677	9.66224	-0.89547	0
244998_at	rpoC1	rpoC1	10.2031	10.7504	-0.547222	0	9.70815	10.3549	-0.64673	0	9.79648	10.4852	-0.688698	0
244999_at	rpoB	rpoB	5.77028	6.17943	-0.409151	0	5.60968	5.94511	-0.335432	0	5.55262	6.06178	-0.509159	0
245000_at	ycf6	ycf6	8.0753	7.88217	0.193132	0	8.1138	7.66112	0.452679	0	7.78421	7.74908	0.0351258	0
245001_at	psbM	psbM	13.867	13.9311	-0.0640998	0	13.7492	13.7556	-0.00642564	0	13.6479	13.8204	-0.172565	0
245002_at	psbD	psbD	10.8645	11.2048	-0.340259	0	10.4107	11.0492	-0.638493	0	10.2134	11.0338	-0.82045	0
245003_at	psbC	psbC	12.0797	12.2965	-0.216779	0	11.7745	12.1891	-0.414591	0	11.5114	12.249	-0.737529	0
245004_at	ycf9	ycf9	11.6909	11.9449	-0.253996	0	11.5317	11.8422	-0.310445	0	11.3103	11.7426	-0.432284	0
245005_at	rps14	rps14	5.60387	5.73908	-0.135206	0	5.60363	5.62562	-0.0219903	0	5.7178	5.91348	-0.195686	0
245006_at	psaB	psaB	13.8206	13.882	-0.0614004	0	13.7675	13.8208	-0.0533078	0	13.6396	13.8045	-0.164822	0
245007_at	psaA	psaA	11.7408	11.9793	-0.238523	0	11.475	11.8187	-0.343729	0	11.455	11.8918	-0.436827	0
245008_at	ycf3	ycf3	8.13045	8.46872	-0.338273	0	7.59983	8.21184	-0.612013	0	7.5649	8.47788	-0.912977	0
245009_at	rps4.chloroplast	rps4.chloroplast	12.4637	12.933	-0.469326	0	12.3599	12.8395	-0.479573	0	12.2422	12.7066	-0.464388	0
245010_at	ndhJ	ndhJ	10.0857	10.7631	-0.677408	0	10.0439	10.5253	-0.481429	0	9.80823	10.4424	-0.634138	0
245011_at	psbG	psbG	9.28672	9.86741	-0.580686	0	9.10513	9.56297	-0.45784	0	8.72684	9.40052	-0.673675	0
245012_at	ndhC	ndhC	11.8857	12.0067	-0.120942	0	11.7236	11.9083	-0.184781	0	11.8551	11.8814	-0.0262886	0
245013_at	atpE	atpE	14.2591	14.2998	-0.0407017	0	14.3075	14.2354	0.0720002	0	14.1855	14.2512	-0.0657402	0
245014_at	atpB	atpB	14.291	14.2359	0.0551168	0	14.3118	14.2956	0.0162544	0	14.3078	14.3472	-0.0394317	0
245015_at	rbcL	rbcL	11.2805	11.6949	-0.414387	0	11.0893	11.5417	-0.452465	0	10.8777	11.5232	-0.645497	0
245016_at	accD	accD	9.86644	10.2349	-0.368447	0	9.7003	10.1309	-0.430576	0	9.50818	10.0167	-0.508511	0
245017_at	psaI	psaI	11.5433	12.0513	-0.508029	0	11.2388	11.7443	-0.505515	0	11.2383	11.6758	-0.437476	0
245018_at	ycf4	ycf4	10.551	10.9369	-0.385945	0	10.1026	10.6985	-0.595945	0	10.0234	10.7127	-0.689257	0
245019_at	ycf10_cemA	ycf10_cemA	11.4173	11.685	-0.267774	0	11.1353	11.5488	-0.413545	0	11.2165	11.5197	-0.303204	0
245020_at	petA	petA	11.9863	12.1913	-0.205052	0	11.7931	12.1821	-0.389064	0	11.8862	12.0831	-0.196851	0
245021_at	psbJ	psbJ	11.4247	11.5822	-0.157425	0	11.2636	11.5027	-0.239154	0	11.3312	11.5442	-0.213015	0
245022_at	psbL	psbL	10.2812	10.4888	-0.207582	0	10.1298	10.3444	-0.214545	0	10.1814	10.445	-0.263541	0
245023_at	psbI	psbI	12.1488	12.4228	-0.273972	0	11.9585	12.1964	-0.237904	0	11.9356	12.1421	-0.206516	0
245024_at	atpA	atpA	12.9826	13.2394	-0.25682	0	12.8694	13.0836	-0.214158	0	12.8561	13.0439	-0.187755	0
245025_at	atpF	atpF	11.7082	12.2021	-0.493902	0	11.3871	11.8976	-0.51047	0	11.234	11.8273	-0.593307	0
245026_at	atpH	atpH	12.0445	12.3455	-0.301022	0	11.576	12.2082	-0.63217	0	11.533	12.1542	-0.621147	0
245027_at	heme oxygenase 2 (HO2)	At2g26550	6.11947	6.81128	-0.691812	0	5.47657	6.84357	-1.367	0	5.79358	6.88322	-1.08964	0
245028_at	expressed protein	At2g26570	7.32712	7.5262	-0.199078	0	7.27606	7.66104	-0.384989	0	7.07265	7.65548	-0.582831	0
245029_at	plant-specific transcription factor YABBY family protein	At2g26580	7.79128	8.02826	-0.236972	0	7.16915	7.98295	-0.813804	0	7.92874	7.97963	-0.0508897	0
245030_at	glycoside hydrolase family 28 protein / polygalacturonase (pectinase) family protein	At2g26620	3.09916	3.12454	-0.0253827	0	3.19224	3.10598	0.0862597	0	3.16082	3.24606	-0.0852452	0
245031_at	mitochondrial substrate carrier family protein	At2g26360	5.65289	5.67799	-0.0250964	0	5.56304	5.75068	-0.187641	0	5.83977	5.71728	0.122495	0
245032_at	transposase IS4 family protein	At2g26630	3.75838	3.7811	-0.0227222	0	3.75698	3.76707	-0.0100893	0	3.74357	3.75575	-0.0121723	0
245033_at	disease resistance protein-related / LRR protein-related	At2g26380	4.51594	4.62737	-0.11143	0	4.2917	4.27913	0.0125682	0	4.3845	4.43272	-0.0482198	0
245034_at	serpin, putative / serine protease inhibitor, putative	At2g26390	5.59835	5.17809	0.420258	0	6.81102	5.34195	1.46907	1	5.54144	5.14239	0.399053	0
245035_at	acireductone dioxygenase (ARD/ARD') family protein	At2g26400	7.19241	6.53127	0.661139	0	10.9546	6.26258	4.69204	1	6.96373	6.3124	0.651329	0
245036_at	calmodulin-binding family protein	At2g26410	3.52154	3.62433	-0.102789	0	3.71281	3.58496	0.127848	0	3.47546	3.59714	-0.121682	0
245037_at	1-phosphatidylinositol-4-phosphate 5-kinase, putative / PIP kinase, putative / PtdIns(4)P-5-kinase, putative / diphosphoinositide kinase, putative	At2g26420	3.87001	3.77437	0.0956451	0	3.80556	3.8322	-0.0266329	0	3.75072	3.77522	-0.0245014	0
245038_at	patatin, putative	At2g26560	11.7218	10.6347	1.08716	0	11.8559	11.2405	0.615424	0	11.7507	10.6626	1.08815	0
245039_at	glycosyl hydrolase family 17 protein	At2g26600	8.22528	7.70373	0.52155	0	8.97927	7.98874	0.99053	1	8.29503	7.92294	0.372092	0
245040_at	expressed protein	At2g26520	5.20795	5.45735	-0.2494	0	4.99181	5.31634	-0.324524	0	5.02048	5.49839	-0.477908	0
245041_at	expressed protein	At2g26530	9.30968	9.67495	-0.36527	0	9.26182	9.34917	-0.0873503	0	9.64877	9.55083	0.0979467	0
245042_at	uroporphyrinogen-III synthase family protein	At2g26540	7.44079	7.78449	-0.343702	0	6.79932	7.96935	-1.17003	-1	7.23324	7.88315	-0.649903	0
245043_at	RCY1: ania-6a type cyclin (RCY1)	At2g26430	8.33314	8.04821	0.284926	0	8.42997	8.341	0.0889692	0	8.52797	8.23776	0.290216	0
245044_at	petM: cytochrome b6f complex subunit (petM), putative	At2g26500	13.3584	13.432	-0.0735498	0	13.0838	13.3732	-0.289323	0	13.4163	13.3774	0.0389032	0
245045_at	adhesion regulating molecule family	At2g26590	8.73243	8.39884	0.33359	0	9.1528	8.48598	0.666827	1	8.74524	8.50465	0.240594	0
245046_at	xanthine/uracil permease family protein	At2g26510	9.22777	9.09965	0.128119	0	9.76789	9.17001	0.59788	1	9.43147	9.14437	0.287098	0
245047_at	psbA	psbA	11.4628	11.7898	-0.327069	0	11.4175	11.533	-0.115528	0	11.0633	11.3691	-0.305789	0
245048_at	matK	matK	12.1107	12.4476	-0.336906	0	11.9601	12.2507	-0.290652	0	11.9097	12.207	-0.297291	0
245049_at	rps16	rps16	8.39398	8.83815	-0.444174	0	8.20697	8.62429	-0.417319	0	8.32929	8.86044	-0.531148	0
245050_at	psbK	psbK	12.4819	12.805	-0.323102	0	12.253	12.6481	-0.395163	0	12.2676	12.6291	-0.361507	0
245051_at	WRKY family transcription factor	At2g23320	9.30416	9.16523	0.138933	0	9.72286	9.19562	0.527247	0	9.41821	9.05222	0.365991	0
245052_at	pectinesterase family protein	At2g26440	10.424	9.6122	0.811773	0	11.2088	10.0555	1.1533	1	10.5098	9.95482	0.555009	0
245053_at	pectinesterase family protein	At2g26450	4.27415	4.27253	0.00161707	0	4.17533	4.27363	-0.0983054	0	4.08173	4.22244	-0.140709	0
245054_at	RED family protein	At2g26460	5.72796	5.56742	0.160547	0	5.87873	5.66153	0.217198	0	5.61862	5.922	-0.303388	0
245055_at	expressed protein	At2g26470	5.2498	4.95596	0.29384	0	5.36771	5.37858	-0.0108759	0	5.2471	5.41734	-0.170233	0
245056_at	UDP-glucoronosyl/UDP-glucosyl transferase family protein	At2g26480	4.5195	4.50775	0.0117486	0	4.53304	4.53911	-0.00606829	0	4.49608	4.54591	-0.0498357	0
245057_at	transducin family protein / WD-40 repeat family protein	At2g26490	4.7844	4.56578	0.218622	0	4.65701	4.67687	-0.01986	0	4.6531	4.78042	-0.127317	0
245058_at	mitochondrial glycoprotein family protein / MAM33 family protein	At2g39790	4.24947	4.34013	-0.0906652	0	4.23539	4.16814	0.0672504	0	4.2825	4.28878	-0.0062782	0
245059_at	zinc finger (C3HC4-type RING finger) family protein	At2g39720	8.3603	8.46713	-0.106835	0	8.5383	8.34311	0.195193	0	8.30322	8.42033	-0.117104	0
245060_at	GDP-mannose pyrophosphorylase (GMP1)	At2g39770	10.8167	10.6557	0.160981	0	10.8572	10.7751	0.0821011	0	11.1179	11.0023	0.115582	0
245061_at	ribulose bisphosphate carboxylase/oxygenase activase / RuBisCO activase	At2g39730	14.1117	14.0749	0.036798	0	13.8317	14.1035	-0.271874	0	14.0675	14.1287	-0.0612069	0
245062_at	speckle-type POZ protein-related	At2g39760	7.89108	7.87846	0.0126182	0	8.21704	7.87649	0.340553	0	7.94636	7.91606	0.0303004	0
245063_at	mitochondrial glycoprotein family protein / MAM33 family protein	At2g39795	7.51834	7.60666	-0.0883252	0	7.86691	7.81127	0.0556403	0	7.72697	7.87474	-0.147767	0
245064_at	complex 1 family protein / LVR family protein	At2g39725	6.19367	6.08661	0.10706	0	6.32382	6.25994	0.0638831	0	6.59094	6.20634	0.384601	0
245065_at	dehydration-responsive family protein	At2g39750	8.71059	8.84767	-0.137083	0	8.531	8.74219	-0.211188	0	8.95777	8.78433	0.173443	0
245066_at	serine/threonine protein phosphatase PP1 isozyme 4 (TOPP4) / phosphoprotein phosphatase 1	At2g39840	8.72592	8.49708	0.228838	0	9.01474	8.65532	0.359417	0	8.59821	8.68699	-0.0887807	0
245067_at	ribonuclease 2 (RNS2)	At2g39780	10.2921	9.81152	0.480537	0	10.5085	9.87418	0.634274	1	10.3857	9.74246	0.643233	1
245068_at	UDP-glucoronosyl/UDP-glucosyl transferase family protein	At2g23260	4.21148	4.07023	0.141248	0	4.00783	4.00385	0.00397704	0	3.94854	4.01889	-0.0703467	0
245069_at	UDP-glucoronosyl/UDP-glucosyl transferase family protein	At2g23250	3.85916	3.66314	0.196018	0	3.70202	3.68911	0.0129105	0	3.7923	3.79575	-0.00344488	0
245070_at	plant EC metallothionein-like family 15 protein	At2g23240	4.54171	4.18444	0.357264	0	4.47201	4.3296	0.142404	0	4.34876	4.42657	-0.0778084	0
245071_at	terpene synthase/cyclase family protein	At2g23230	4.35267	4.32609	0.0265781	0	4.32345	4.28791	0.0355454	0	4.19502	4.17836	0.0166572	0
245072_s_at	cytochrome P450, putative	At2g23220	3.94312	4.05674	-0.113617	0	3.99812	3.97794	0.0201764	0	3.9741	3.94906	0.0250417	0
245073_at	UDP-glucoronosyl/UDP-glucosyl transferase family protein	At2g23210	3.78423	3.94551	-0.161281	0	3.70927	3.86802	-0.158753	0	3.7502	3.75744	-0.007232	0
245074_at	protein kinase family protein	At2g23200	8.29586	8.58842	-0.292559	0	8.55596	8.73576	-0.179793	0	8.30418	8.81561	-0.511432	0
245075_at	cytochrome P450, putative	At2g23180	4.71933	5.38355	-0.664224	0	5.17037	5.43732	-0.26695	0	5.24106	5.38667	-0.145609	0
245076_at	auxin-responsive GH3 family protein	At2g23170	4.88897	3.90601	0.982955	0	7.90037	4.33481	3.56557	1	6.60232	4.33922	2.2631	0
245077_at	F-box family protein	At2g23160	5.13359	5.07556	0.0580308	0	5.05755	4.95536	0.10219	0	4.85281	5.01809	-0.165281	0
245078_at	AP2 domain-containing transcription factor, putative	At2g23340	8.04586	8.75692	-0.711068	0	7.79827	9.07995	-1.28168	-1	7.94364	9.1717	-1.22806	0
245079_at	At2g23330	At2g23330	6.04973	5.31288	0.736855	0	5.93563	5.60587	0.329762	0	6.06903	5.73822	0.330811	0
245080_at	leucine-rich repeat transmembrane protein kinase, putative	At2g23300	4.14245	4.02512	0.117334	0	3.90575	4.08026	-0.174504	0	4.13407	3.94318	0.190889	0
245081_at	At2g23280	At2g23280	4.74096	4.68878	0.0521813	0	4.54913	4.65853	-0.1094	0	4.58213	4.50532	0.0768155	0
245082_at	expressed protein	At2g23270	5.18361	5.0374	0.146207	0	5.46737	4.91359	0.553781	0	5.50779	5.0019	0.505893	0
245083_at	RER1C: RER1C protein	At2g23310	9.04113	8.46833	0.572803	0	9.1298	8.67357	0.456227	0	8.97038	8.60513	0.365249	0
245084_at	myb family transcription factor	At2g23290	6.21673	6.0077	0.209027	0	6.58801	5.93931	0.648699	0	6.12562	5.91142	0.2142	0
245085_at	polyadenylate-binding protein, putative / PABP, putative	At2g23350	10.1803	10.3272	-0.146921	0	10.1256	10.2272	-0.101506	0	10.1127	10.2206	-0.107869	0
245086_at	eukaryotic translation initiation factor 6, putative / eIF-6, putative	At2g39820	3.88523	3.86599	0.0192422	0	3.88849	3.84193	0.0465648	0	3.83408	3.83531	-0.00123326	0
245087_at	LIM domain-containing protein	At2g39830	5.19899	5.36654	-0.167544	0	5.42682	5.13198	0.294846	0	4.83817	5.0303	-0.192139	0
245088_at	subtilase family protein	At2g39850	7.71345	8.46738	-0.753936	0	6.29756	8.10986	-1.8123	-1	7.67812	8.52464	-0.846516	0
245089_at	transketolase, putative	At2g45290	4.95548	4.80772	0.147764	0	5.33949	5.11615	0.223333	0	5.41172	5.05905	0.35267	0
245090_at	nodulin MtN21 family protein	At2g40900	6.06486	6.03709	0.027766	0	5.85117	6.05148	-0.200308	0	6.04318	6.21785	-0.174661	0
245091_at	F-box protein-related	At2g40910	3.98864	3.99902	-0.0103827	0	3.91883	3.94517	-0.0263387	0	3.87596	3.98784	-0.111883	0
245092_at	bZIP transcription factor family protein	At2g40950	8.08914	7.99452	0.0946177	0	8.99838	8.02311	0.975269	1	8.11003	7.9642	0.145835	0
245093_at	proline-rich family protein	At2g40820	6.92838	7.40398	-0.4756	0	6.12179	7.09234	-0.97055	0	6.53886	7.18522	-0.646359	0
245094_at	glycoside hydrolase family 77 protein	At2g40840	11.0581	11.5673	-0.509163	0	10.4102	11.491	-1.0808	-1	10.6805	11.3555	-0.675067	0
245095_at	PP2C: protein kinase family protein / protein phosphatase 2C ( PP2C) family protein	At2g40870	5.03039	5.04512	-0.0147266	0	5.11796	5.05815	0.0598031	0	5.19808	4.91983	0.278249	0
245096_at	cysteine protease inhibitor, putative / cystatin, putative (FL3-27)	At2g40880	11.0772	11.0322	0.0449996	0	11.3561	10.9162	0.439904	0	11.3372	11.0075	0.329756	0
245097_at	expressed protein	At2g40935	7.38047	7.30872	0.0717458	0	6.92292	7.24431	-0.321387	0	7.27982	7.23466	0.0451615	0
245098_at	ERS: ethylene response sensor / ethylene-responsive sensor (ERS)	At2g40940	8.41143	8.1409	0.270525	0	9.0847	8.3982	0.686504	0	9.08344	8.37469	0.708751	0
245099_at	zinc finger (C3HC4-type RING finger) family protein	At2g40830	8.51899	8.51331	0.00567803	0	8.90515	8.71446	0.190685	0	8.75542	8.59665	0.158771	0
245100_at	ubiquitin-specific protease 5, putative (UBP5)	At2g40930	6.9972	6.80042	0.196786	0	7.30424	7.1585	0.145741	0	7.03519	7.04123	-0.00603837	0
245101_at	cytochrome P450 98A3, putative (CYP98A3)	At2g40890	8.72713	8.47686	0.25027	0	9.32981	8.47386	0.855956	0	8.79348	8.4432	0.35028	0
245102_at	At2g41580	At2g41580	3.50192	3.61917	-0.11725	0	3.43882	3.48956	-0.0507444	0	3.4466	3.47016	-0.0235587	0
245103_at	expressed protein	At2g41590	4.14794	4.07	0.0779328	0	4.03135	3.88694	0.144407	0	4.04473	4.16694	-0.122207	0
245104_at	expressed protein	At2g41600	7.57139	7.59569	-0.0243066	0	7.6684	7.61403	0.0543653	0	7.59518	7.56047	0.0347037	0
245105_at	expressed protein	At2g41610	4.76687	4.86988	-0.103005	0	4.59065	4.52407	0.0665801	0	4.59925	4.78102	-0.181768	0
245106_at	expressed protein	At2g41650	5.68863	6.24819	-0.559561	0	6.07075	6.35517	-0.284416	0	5.93949	6.48556	-0.546068	0
245107_at	heat shock transcription factor family protein	At2g41690	3.81563	3.88397	-0.0683395	0	3.882	3.79542	0.0865807	0	3.82025	3.72978	0.0904746	0
245108_at	FAD-binding domain-containing protein / cytokinin oxidase family protein	At2g41510	4.30024	4.04743	0.252809	0	4.41731	4.02824	0.389072	1	4.75223	4.12472	0.627517	1
245109_at	DNAJ heat shock N-terminal domain-containing protein	At2g41520	5.44628	5.58601	-0.139738	0	5.53209	5.73297	-0.200878	0	5.47661	5.73695	-0.260339	0
245110_at	expressed protein	At2g41550	3.82966	4.02561	-0.195958	0	3.87644	3.75297	0.123468	0	3.85101	3.78555	0.0654575	0
245111_at	hypothetical protein	At2g41570	3.76688	3.95522	-0.188344	0	3.66227	3.79544	-0.133169	0	3.73408	3.72543	0.00864343	0
245112_at	NAD-dependent glycerol-3-phosphate dehydrogenase family protein	At2g41540	5.94991	6.67821	-0.728298	0	5.7324	6.67976	-0.947366	0	5.95388	6.7372	-0.783326	0
245113_at	expressed protein	At2g41660	4.76182	4.88548	-0.123656	0	4.89295	4.78207	0.110887	0	4.82033	4.72567	0.0946618	0
245114_at	transcription initiation factor IIB-1 / general transcription factor TFIIB-1 (TFIIB1)	At2g41630	8.44969	8.25259	0.197103	0	8.564	8.24691	0.317096	0	8.56331	8.31735	0.245954	0
245115_at	esterase, putative	At2g41530	11.0094	10.9305	0.0789126	0	11.0239	11.02	0.00389404	0	11.0958	10.9371	0.158668	0
245116_at	nucleoporin interacting component family protein	At2g41620	7.82133	7.84804	-0.0267135	0	7.51297	7.82712	-0.314154	0	8.10774	7.91476	0.192972	0
245117_at	ACA4: calcium-transporting ATPase 4, plasma membrane-type / Ca2+-ATPase, isoform 4 (ACA4)	At2g41560	10.0852	9.7738	0.311394	0	9.84593	9.992	-0.146065	0	9.89588	9.97787	-0.0819964	0
245118_at	thioredoxin reductase, putative / NADPH-dependent thioredoxin reductase, putative	At2g41680	9.60768	9.96623	-0.358552	0	9.29558	9.96303	-0.66745	0	9.5106	9.98528	-0.474679	0
245119_at	expressed protein	At2g41640	5.98414	5.46732	0.516816	0	6.70202	4.99538	1.70664	1	5.56367	5.07595	0.487728	0
245120_at	expressed protein	At2g39810	7.42003	7.46839	-0.0483547	0	7.62162	7.62065	0.000970288	0	7.61436	7.50287	0.111494	0
245121_at	60S ribosomal protein L7A (RPL7aA)	At2g47610	11.3213	11.2443	0.0769903	0	11.2831	11.2745	0.00864558	0	11.3253	11.4399	-0.114627	0
245122_at	dimethyladenosine transferase, putative	At2g47420	8.67662	8.61228	0.0643438	0	8.69409	8.81921	-0.12512	0	9.03783	8.79245	0.245382	0
245123_at	CAO: chloroplast signal recognition particle component (CAO)	At2g47450	10.3569	10.7066	-0.349675	0	9.99812	10.5484	-0.550298	0	10.3024	10.6379	-0.335493	0
245124_at	small nuclear ribonucleoprotein U1A / spliceosomal protein U1A / U1snRNP-specific protein	At2g47580	8.71853	8.64552	0.0730128	0	8.62359	8.80901	-0.185412	0	8.75514	8.847	-0.0918524	0
245125_at	cytokinin-responsive histidine kinase (CKI1)	At2g47430	3.83603	3.91293	-0.0769016	0	3.896	3.86361	0.0323853	0	3.90576	3.94118	-0.0354185	0
245126_at	myb family transcription factor (MYB12)	At2g47460	4.35777	4.40158	-0.0438102	0	4.31678	4.37854	-0.0617521	0	4.37025	4.33724	0.0330122	0
245127_at	magnesium/proton exchanger (MHX1)	At2g47600	9.02648	8.9707	0.0557782	0	8.33696	8.96242	-0.62546	0	9.14955	9.18534	-0.0357892	0
245128_at	expressed protein	At2g45380	3.15329	3.16888	-0.0155932	0	3.28625	3.18433	0.101923	0	3.14007	3.27516	-0.135091	0
245129_at	pentatricopeptide (PPR) repeat-containing protein	At2g45350	5.00177	5.32274	-0.320971	0	4.46513	4.9153	-0.450167	0	4.65593	5.11096	-0.455026	0
245130_at	leucine-rich repeat transmembrane protein kinase, putative	At2g45340	5.45158	6.65592	-1.20434	0	4.65724	6.06818	-1.41094	-1	5.22613	6.16827	-0.94214	0
245131_s_at	tRNA 2'phosphotransferase, putative	At2g45330	7.08892	6.90094	0.187986	0	7.48052	6.94008	0.540441	0	7.3265	6.93646	0.39004	0
245132_at	expressed protein	At2g45320	6.47196	6.4079	0.0640623	0	6.49915	6.49433	0.00482341	0	6.74664	6.40932	0.337321	0
245133_at	NAD-dependent epimerase/dehydratase family protein	At2g45310	5.63577	5.59703	0.0387412	0	5.59502	5.56744	0.0275749	0	5.78047	5.65035	0.130125	0
245134_s_at	expressed protein	At2g45250	8.09266	8.13796	-0.0452995	0	7.94958	8.10766	-0.158081	0	8.31049	8.04314	0.267349	0
245135_at	At2g45230	At2g45230	4.42327	4.39539	0.0278836	0	4.44948	4.33664	0.112848	0	4.32652	4.32195	0.00456832	0
245136_at	auxin-responsive protein-related	At2g45210	5.65606	4.77992	0.876144	0	6.61234	5.2674	1.34494	0	5.79883	4.82161	0.977223	0
245137_at	forkhead-associated domain-containing protein / FHA domain-containing protein	At2g45460	5.62891	5.26465	0.364264	0	5.42673	5.5543	-0.127572	0	5.77197	5.71588	0.0560885	0
245138_at	YABBY1: axial regulator YABBY1 (YABBY1) / abnormal floral organs protein (AFO) / filamentous flower protein (FIL)	At2g45190	6.59563	6.80363	-0.207994	0	5.99961	6.90894	-0.909327	-1	6.26879	6.57564	-0.306851	0
245139_at	DNA-binding protein-related	At2g45430	4.18284	4.02326	0.159574	0	4.04158	3.92889	0.112693	0	4.02825	4.06704	-0.0387878	0
245140_at	LBD18: LOB domain protein 18 / lateral organ boundaries domain protein 18 (LBD18)	At2g45420	3.71871	3.60611	0.112609	0	3.62391	3.70097	-0.0770661	0	3.75439	3.82758	-0.0731881	0
245141_at	dihydroflavonol 4-reductase family / dihydrokaempferol 4-reductase family	At2g45400	5.6927	5.78066	-0.0879635	0	4.93781	5.64337	-0.705553	0	5.17702	5.76926	-0.592237	0
245142_at	glycoprotease M22 family protein	At2g45270	7.74986	7.89696	-0.147096	0	7.38095	7.97943	-0.598481	0	7.31117	7.72801	-0.416842	0
245143_at	expressed protein	At2g45450	5.24311	5.25828	-0.0151662	0	5.40172	5.19188	0.209834	0	5.44794	4.98247	0.465468	0
245144_at	methionyl aminopeptidase, putative / methionine aminopeptidase, putative / peptidase M, putative	At2g45240	8.66388	8.54254	0.121336	0	8.92984	8.74815	0.181692	0	8.84603	8.66351	0.182522	0
245145_at	DHDPS2: dihydrodipicolinate synthase 2 (DHDPS2)	At2g45440	8.55462	8.81921	-0.26459	0	8.60466	8.80233	-0.197669	0	8.79676	8.95188	-0.155121	0
245146_at	Golgi SNARE 12 protein / Golgi SNAP receptor complex member 1	At2g45200	8.01647	7.76713	0.249339	0	7.94866	7.82769	0.120974	0	8.07399	7.91878	0.155213	0
245147_at	DNA repair family protein	At2g45280	5.93756	5.93846	-0.000896347	0	6.12517	6.01936	0.105811	0	6.29718	6.34105	-0.043875	0
245148_at	pectinesterase family protein	At2g45220	7.49829	5.37772	2.12057	0	10.6879	5.71058	4.97728	1	7.96785	5.65138	2.31647	0
245149_at	SWIRM domain-containing protein / DNA-binding family protein	At2g47620	6.32856	6.31837	0.0101957	0	6.66331	6.40316	0.260157	0	6.20025	6.50276	-0.302507	0
245150_at	photolyase/blue light photoreceptor (PHR2)	At2g47590	9.58937	10.0903	-0.500949	0	8.8672	9.8589	-0.991705	-1	9.26245	10.0238	-0.761344	0
245151_at	pectinesterase family protein	At2g47550	4.11884	3.99883	0.120013	0	4.27787	3.98436	0.29351	0	4.05845	3.94112	0.117335	0
245152_at	mitochondrial substrate carrier family protein	At2g47490	6.85937	6.37982	0.479541	0	7.55012	6.58539	0.964728	1	7.00762	6.61674	0.390882	0
245153_at	hypothetical protein	At5g12450	3.29341	3.31376	-0.0203485	0	3.30615	3.25752	0.0486239	0	3.1657	3.22081	-0.0551174	0
245154_at	fringe-related protein	At5g12460	4.63825	4.574	0.0642519	0	4.37187	4.52992	-0.158057	0	4.39622	4.56384	-0.167616	0
245155_at	expressed protein	At5g12470	9.2597	9.70824	-0.448538	0	9.05541	9.71684	-0.661429	0	9.22682	9.64136	-0.414547	0
245156_at	calmodulin-domain protein kinase isoform 7 (CPK7)	At5g12480	6.65009	6.17092	0.479165	0	7.80187	6.38331	1.41856	1	7.23091	6.39131	0.839601	0
245157_at	glycoside hydrolase family 28 protein / polygalacturonase (pectinase) family protein	At2g33160	3.77314	3.77929	-0.00615661	0	3.69421	3.73989	-0.0456755	0	3.84141	3.75208	0.0893251	0
245158_at	rapid alkalinization factor (RALF) family protein	At2g33130	4.30104	4.16771	0.133323	0	4.24838	4.03083	0.217546	0	4.07938	4.0367	0.0426797	0
245159_at	cellulose synthase family protein	At2g33100	3.91436	3.90308	0.0112734	0	3.86412	3.70521	0.158909	0	3.7484	3.87994	-0.13154	0
245160_at	leucine-rich repeat family protein	At2g33080	4.80943	4.45487	0.354566	0	6.16826	4.43583	1.73243	1	4.90658	4.40025	0.506334	0
245161_at	jacalin lectin family protein	At2g33070	4.65284	4.69472	-0.0418785	0	4.34469	4.50481	-0.16012	0	4.51478	4.43292	0.0818515	0
245162_at	myosin, putative	At2g33240	4.41274	4.467	-0.0542676	0	4.28273	4.28218	0.000543881	0	4.17911	4.22728	-0.0481646	0
245163_at	flavin-containing monooxygenase, putative / FMO, putative	At2g33230	4.93381	4.9706	-0.0367907	0	4.80773	4.81685	-0.00912372	0	4.70964	4.83558	-0.125932	0
245164_at	chaperonin, putative	At2g33210	9.47708	9.60024	-0.123158	0	9.8367	9.58001	0.25669	0	9.40009	9.49123	-0.0911311	0
245165_at	expressed protein	At2g33180	8.22197	8.72806	-0.50609	0	7.84497	8.59753	-0.752569	0	8.04578	8.62491	-0.579125	0
245166_at	leucine-rich repeat transmembrane protein kinase, putative	At2g33170	7.31207	6.76908	0.542985	0	7.90194	7.24785	0.654095	0	7.36953	7.23321	0.136314	0
245167_s_at	synaptobrevin-related protein / vesicle-associated membrane protein 722 (VAMP722) (SAR1)	At2g33120	9.72802	9.29367	0.43435	0	10.2895	9.34917	0.940374	1	9.69668	9.31345	0.383227	0
245168_at	acetyl-CoA C-acyltransferase, putative / 3-ketoacyl-CoA thiolase, putative	At2g33150	11.6215	11.1677	0.45383	0	11.7828	11.2949	0.487867	0	11.44	11.26	0.179989	0
245169_at	expressed protein	At2g33220	9.70611	9.60731	0.0987994	0	9.52389	9.65548	-0.131585	0	9.74586	9.73467	0.0111889	0
245170_at	60S ribosomal protein L18 (RPL18A)	At2g47570	4.39949	4.64541	-0.245913	0	4.31739	4.30838	0.00900417	0	4.32106	4.40538	-0.0843184	0
245171_at	zinc finger (C3HC4-type RING finger) family protein	At2g47560	4.86648	4.67803	0.188452	0	4.5916	4.77193	-0.180329	0	4.55334	4.59083	-0.0374927	0
245172_at	pollen Ole e 1 allergen and extensin family protein	At2g47540	4.42275	4.29107	0.131674	0	4.33751	4.2631	0.0744033	0	4.17399	4.19647	-0.0224784	0
245173_at	AP2 domain-containing transcription factor, putative	At2g47520	4.54381	4.58011	-0.0363019	0	4.53666	4.4429	0.093764	0	4.60424	4.46005	0.144195	0
245174_at	kinesin motor protein-related	At2g47500	4.93565	5.02984	-0.0941869	0	4.57859	4.9537	-0.37511	0	4.8616	5.12079	-0.259195	0
245175_at	thioredoxin family protein	At2g47470	11.0008	10.9092	0.0915447	0	12.0247	11.0475	0.977154	1	11.2066	10.9272	0.27939	0
245176_at	DNAJ heat shock N-terminal domain-containing protein	At2g47440	9.60978	8.28138	1.32839	0	8.64922	8.08685	0.562364	0	8.83031	8.63091	0.199401	0
245177_at	annexin, putative	At5g12380	3.88492	3.7631	0.121821	0	3.81419	3.88411	-0.0699243	0	3.8133	3.67579	0.137507	0
245178_at	expressed protein	At5g12390	8.19966	7.50885	0.690814	0	8.60499	7.7906	0.814389	1	8.43369	7.73771	0.695982	0
245179_at	PHD finger transcription factor, putative	At5g12400	7.02874	6.88793	0.140816	0	7.52878	7.09632	0.432458	0	7.05703	7.11567	-0.058638	0
245180_at	THUMP domain-containing protein	At5g12410	7.91115	7.81672	0.0944313	0	8.05099	7.95479	0.0961974	0	8.08778	7.88709	0.200691	0
245181_at	expressed protein	At5g12420	7.7972	4.41726	3.37994	1	8.58665	4.45959	4.12707	1	8.26504	4.87746	3.38758	1
245182_at	DNAJ heat shock N-terminal domain-containing protein	At5g12430	6.35554	6.56592	-0.210373	0	6.85978	6.92724	-0.0674543	0	6.90392	6.8037	0.100227	0
245183_at	zinc finger (CCCH-type) family protein	At5g12440	6.42654	6.52723	-0.10069	0	5.87109	6.59574	-0.724655	0	6.38535	6.46304	-0.0776952	0
245184_at	expressed protein	At1g67790	3.62814	3.56235	0.0657941	0	3.4991	3.62606	-0.126962	0	3.55825	3.56869	-0.0104387	0
245185_at	T-complex protein 1 epsilon subunit, putative / TCP-1-epsilon, putative / chaperonin, putative	At1g67760	5.64396	5.47243	0.171529	0	5.30276	5.27572	0.027042	0	5.43426	5.56055	-0.12629	0
245186_at	two-component responsive regulator family protein / response regulator family protein	At1g67710	4.87327	4.87161	0.00165805	0	4.66659	4.69775	-0.0311636	0	4.89944	4.94523	-0.0457959	0
245187_s_at	expressed protein	At1g67680	7.80817	7.90221	-0.0940411	0	8.40228	7.73152	0.670757	1	8.07844	8.01677	0.0616672	0
245188_at	expressed protein	At1g67660	8.97477	9.59015	-0.615373	0	8.13886	9.49	-1.35114	-1	8.26843	9.43624	-1.16781	0
245189_at	hypothetical protein	At1g67670	3.35932	3.30084	0.0584725	0	3.33359	3.23219	0.101403	0	3.25831	3.28336	-0.0250544	0
245190_at	peptidase M3 family protein / thimet oligopeptidase family protein	At1g67690	4.69147	4.81982	-0.128358	0	4.2762	4.93584	-0.659634	0	4.61991	4.88048	-0.26057	0
245191_at	RNA-binding protein, putative	At1g67770	5.48345	5.42159	0.0618591	0	5.11198	5.34676	-0.234782	0	5.19263	5.34533	-0.152705	0
245192_at	hypothetical protein	At1g67780	3.17823	3.28642	-0.108182	0	3.20541	3.22243	-0.0170149	0	3.0909	3.23779	-0.146887	0
245193_at	Fe-S metabolism associated domain-containing protein	At1g67810	7.83336	5.79824	2.03512	0	9.06283	6.22414	2.83869	1	9.39134	5.72571	3.66563	1
245194_at	protein phosphatase 2C, putative / PP2C, putative	At1g67820	4.51656	4.57179	-0.055233	0	4.4253	4.38368	0.0416119	0	4.62012	4.29417	0.325947	0
245195_at	PSBY: photosystem II core complex proteins psbY, chloroplast (PSBY) / L-arginine metabolising enzyme	At1g67740	12.88	13.3281	-0.448098	0	12.4019	13.1966	-0.794783	-1	12.677	13.246	-0.568988	0
245196_at	pectate lyase family protein	At1g67750	6.27902	6.94595	-0.666932	0	5.00104	6.47877	-1.47773	-1	5.86132	6.84377	-0.982457	0
245197_at	copine-related	At1g67800	8.07087	7.35825	0.712618	0	9.13814	8.02209	1.11605	1	8.32726	7.76093	0.566333	0
245198_at	expressed protein	At1g67700	10.9058	11.1544	-0.248668	0	10.1713	11.2157	-1.04439	-1	10.6101	11.2133	-0.603177	-1
245199_at	b-keto acyl reductase, putative (GLOSSY8)	At1g67730	9.43447	9.60444	-0.169973	0	9.41253	9.52781	-0.115279	0	9.66756	9.56435	0.103207	0
245200_at	expressed protein	At1g67850	8.15153	7.22857	0.922952	0	9.23875	7.38536	1.8534	1	8.27184	7.38226	0.889585	0
245201_at	ATP-binding region, ATPase-like domain-containing protein	At1g67840	8.39586	8.9393	-0.543438	0	8.12664	8.86379	-0.737154	-1	8.46103	9.01207	-0.551039	0
245202_at	leucine-rich repeat family protein / protein kinase family protein	At1g67720	5.9243	5.84997	0.0743323	0	6.30256	6.02808	0.27448	0	6.38059	6.13502	0.245561	0
245203_at	hypothetical protein	At3g33080	3.32796	3.29397	0.0339847	0	3.21681	3.25122	-0.0344089	0	3.327	3.30906	0.0179395	0
245204_at	oxidoreductase, 2OG-Fe(II) oxygenase family protein	At5g12270	4.48268	4.60317	-0.12049	0	4.59982	4.65012	-0.0503029	0	4.57862	4.6868	-0.108185	0
245205_at	hypothetical protein	At5g12280	4.78222	4.83572	-0.0534994	0	4.61274	4.58513	0.0276047	0	4.62609	4.80078	-0.174693	0
245206_at	expressed protein	At5g12290	7.12201	6.83928	0.28273	0	7.80805	7.05995	0.748101	1	7.58818	7.21809	0.370092	0
245207_at	zinc finger (C3HC4-type RING finger) family protein	At5g12310	8.52189	8.47675	0.0451407	0	8.60514	8.54462	0.0605258	0	8.59164	8.58967	0.0019703	0
245208_at	LRP1: lateral root primordium 1 (LRP1)	At5g12330	4.46008	4.52213	-0.0620564	0	4.33329	4.53491	-0.201621	0	4.38086	4.38804	-0.00717885	0
245209_at	expressed protein	At5g12340	4.76115	4.75334	0.00780484	0	4.94774	4.38719	0.560551	0	4.42983	4.96118	-0.53135	0
245210_at	zinc finger protein, putative / regulator of chromosome condensation (RCC1) family protein	At5g12350	6.42146	6.41373	0.0077284	0	6.50474	6.47724	0.027496	0	6.3577	6.47744	-0.119748	0
245211_at	exocyst complex component Sec10-related	At5g12370	8.61084	8.48459	0.126246	0	8.54474	8.49606	0.0486838	0	8.73682	8.58841	0.148413	0
245212_at	hypothetical protein	At1g44254	3.87321	3.98456	-0.111348	0	3.97563	4.00363	-0.028	0	3.7967	4.00218	-0.20548	0
245213_at	PSBS: photosystem II 22kDa protein, chloroplast / CP22 (PSBS)	At1g44575	12.7717	13.0882	-0.316566	0	12.0426	13.1122	-1.06966	-1	12.5233	13.2148	-0.691506	0
245214_at	hypothetical protein	At1g67855	3.7355	3.90565	-0.170145	0	3.76976	3.82346	-0.0536997	0	3.78362	3.82236	-0.0387369	0
245215_at	GDSL-motif lipase/hydrolase family protein	At1g67830	6.9356	7.54619	-0.610593	0	6.47131	7.40587	-0.93456	0	6.41443	7.53323	-1.1188	0
245216_at	importin alpha-2, putative (IMPA-2)	At4g16143	9.2408	9.24252	-0.00172627	0	9.28476	9.14885	0.135908	0	9.23064	9.24442	-0.0137845	0
245217_at	At1g38340	At1g38340	4.57212	4.84125	-0.269131	0	4.54547	4.61632	-0.0708538	0	4.56398	4.6	-0.0360158	0
245218_s_at	disease resistance protein (CC-NBS-LRR class), putative / PRM1 homolog, putative	At1g58842	8.96961	9.14037	-0.170755	0	9.26845	8.98966	0.278783	0	9.21676	9.11985	0.0969125	0
245219_at	disease resistance protein (CC-NBS-LRR class), putative / PRM1 homolog, putative	At1g59124	9.95471	9.9227	0.032011	0	10.3004	10.1264	0.174001	0	10.0345	9.94759	0.0869578	0
245220_at	hypothetical protein	At1g59171	3.32685	3.30426	0.0225957	0	3.29051	3.35441	-0.0639003	0	3.4039	3.4134	-0.00949983	0
245221_s_at	At1g59265	At1g59265	3.72654	3.86108	-0.134538	0	3.88168	3.80618	0.0754969	0	3.58674	3.91396	-0.327226	0
245222_at	At3g29787	At3g29787	3.86444	3.9046	-0.0401543	0	3.82983	4.00502	-0.175191	0	3.75643	3.89006	-0.133627	0
245223_at	expressed protein	At3g29791	3.77465	3.77844	-0.0037815	0	3.64949	3.69848	-0.0489884	0	3.56581	3.61615	-0.0503382	0
245224_at	hypothetical protein	At3g29796	4.92112	4.87464	0.0464739	0	4.88739	4.83752	0.0498711	0	4.78531	4.76572	0.0195948	0
245225_at	AAA-type ATPase family	At3g29800	5.33984	5.41619	-0.0763512	0	5.29697	5.23457	0.0623934	0	5.23894	5.1344	0.104544	0
245226_at	germination protein-related	At3g29970	4.0364	3.76523	0.271178	0	3.94298	3.85621	0.0867754	0	4.02812	3.92028	0.107835	0
245227_s_at	GTP-binding family protein	At3g30140	6.24857	7.07907	-0.830504	0	5.97206	6.46604	-0.49398	0	6.41243	6.64135	-0.22892	0
245228_at	phytochelatin synthetase family protein / COBRA cell expansion protein COBL2	At3g29810	6.12327	5.84973	0.27354	0	6.98487	6.05895	0.925912	0	6.42676	5.62391	0.802858	0
245229_at	hydroxyproline-rich glycoprotein family protein	At4g25620	7.9783	7.75324	0.22506	0	7.72456	7.515	0.209556	0	8.15288	7.78571	0.36717	0
245230_at	zinc finger (C2H2 type) family protein	At4g25610	5.39478	5.37837	0.0164042	0	5.68228	5.39755	0.284735	0	5.39699	5.36425	0.0327367	0
245231_at	ShTK domain-containing protein	At4g25600	5.4868	5.71504	-0.228244	0	4.70359	5.64288	-0.939289	-1	5.17941	5.63659	-0.457185	0
245232_at	actin-depolymerizing factor, putative	At4g25590	3.69777	3.71616	-0.0183878	0	3.53426	3.73751	-0.203252	0	3.66574	3.77114	-0.105397	0
245233_at	stress-responsive protein-related	At4g25580	4.0132	3.91072	0.102472	0	3.83146	3.93007	-0.098617	0	3.82365	4.03913	-0.215476	0
245234_at	myb family transcription factor (MYB18)	At4g25560	4.2429	4.44	-0.197108	0	4.09843	4.16793	-0.0694966	0	4.08171	4.29021	-0.208503	0
245235_at	expressed protein	At4g25550	9.06701	9.1871	-0.120091	0	9.34434	9.17537	0.168973	0	9.20591	9.11563	0.0902726	0
245236_at	MSH3: DNA mismatch repair protein MSH3 (MSH3)	At4g25540	4.77803	4.63888	0.139154	0	4.52486	4.50334	0.0215255	0	4.55627	4.53618	0.0200961	0
245237_at	transcriptional co-regulator family protein	At4g25520	5.76641	6.1409	-0.374494	0	6.12768	6.12811	-0.000430358	0	5.84509	6.11361	-0.268522	0
245238_at	cytochrome B561 family protein	At4g25570	11.2628	11.1616	0.101233	0	11.1002	11.0205	0.0796782	0	11.2611	11.1723	0.0887918	0
245239_at	homeodomain protein (FWA)	At4g25530	4.21966	4.34819	-0.128532	0	4.14094	4.09277	0.048176	0	4.07642	4.1448	-0.0683728	0
245240_at	At1g44510	At1g44510	4.36425	4.33203	0.0322228	0	4.17663	4.30409	-0.127466	0	4.22987	4.34034	-0.110475	0
245241_at	hypothetical protein	At1g44478	3.81777	3.81808	-0.00030143	0	3.62393	3.8235	-0.199572	0	3.69037	3.70806	-0.0176911	0
245242_at	CAO: chlorophyll a oxygenase (CAO) / chlorophyll b synthase	At1g44446	7.67385	8.57451	-0.900662	0	7.56113	8.34306	-0.78193	0	7.29511	8.38566	-1.09055	0
245243_at	hypothetical protein	At1g44414	5.0408	5.07654	-0.0357463	0	4.92414	4.92992	-0.0057786	0	5.01604	4.94691	0.0691336	0
245244_at	IAA-amino acid hydrolase 6, putative (ILL6) / IAA-Ala hydrolase, putative	At1g44350	8.47506	8.38262	0.0924438	0	8.09364	8.92428	-0.830636	0	8.19899	9.21891	-1.01993	0
245245_at	porphobilinogen synthase, putative / delta-aminolevulinic acid dehydratase, putative	At1g44318	4.57513	4.58114	-0.00600319	0	4.37057	4.38874	-0.0181776	0	4.47064	4.56952	-0.0988814	0
245246_at	AT1G44224: unknown protein	At1g44222	4.59976	4.52103	0.078731	0	4.51629	4.52558	-0.00928897	0	4.34867	4.53089	-0.182219	0
245247_at	scarecrow-like transcription factor 13 (SCL13)	At4g17230	9.15625	9.43602	-0.279762	0	9.31464	9.60573	-0.291088	0	9.1606	9.62968	-0.469081	0
245248_at	serine/threonine protein phosphatase 2A (PP2A) regulatory subunit B' (B'gamma)	At4g15415	6.948	6.76017	0.187824	0	7.06316	6.86995	0.193218	0	7.04073	7.02054	0.020194	0
245249_at	ACX1: acyl-CoA oxidase (ACX1)	At4g16760	9.49739	9.39102	0.106374	0	9.77081	9.43401	0.336804	0	9.67514	9.4373	0.23784	0
245250_at	ethylene-responsive element-binding protein, putative	At4g17490	6.92426	8.03573	-1.11147	0	5.43372	7.51379	-2.08007	-1	6.62479	7.58255	-0.95776	0
245251_at	CBL1: calcineurin B-like protein 1 (CBL1)	At4g17615	7.28599	7.28062	0.00537239	0	7.60056	7.31062	0.289933	0	7.255	7.5736	-0.318601	0
245252_at	ethylene-responsive element-binding protein 1 (ERF1) / EREBP-2 protein	At4g17500	7.38809	7.73556	-0.347466	0	8.03866	7.02343	1.01523	0	7.74056	7.34772	0.39284	0
245253_at	hydroperoxide lyase (HPL1)	At4g15440	7.0253	7.92471	-0.899412	0	5.45109	7.83509	-2.38401	-1	7.83898	8.84698	-1.008	0
245254_at	APS3: sulfate adenylyltransferase 3 / ATP-sulfurylase 3 (APS3)	At4g14680	8.57272	9.18645	-0.61373	0	7.66326	9.02587	-1.36262	0	8.8754	9.41386	-0.538461	0
245255_at	COP9 signalosome subunit, putative / CSN subunit, putative (CSN8)	At4g14110	9.10633	8.58947	0.516857	0	9.33958	8.79705	0.542534	0	9.06488	8.76387	0.301007	0
245256_at	far-red impaired response protein (FAR1) / far-red impaired responsive protein (FAR1)	At4g15090	5.24901	5.18264	0.0663743	0	5.25955	5.61469	-0.355136	0	5.34377	5.63215	-0.288381	0
245257_at	CAM8: calmodulin-8 (CAM8)	At4g14640	3.59651	3.37608	0.220426	0	4.09036	3.48474	0.605619	0	3.90313	3.38826	0.514871	0
245258_at	04C11: pentacyclic triterpene synthase (04C11)	At4g15340	3.61338	3.62248	-0.0091015	0	3.48386	3.65343	-0.169573	0	3.57512	3.5512	0.0239177	0
245259_at	phragmoplast-associated kinesin-related protein (PAKRP1)	At4g14150	3.5583	3.65072	-0.0924164	0	3.56805	3.64177	-0.0737218	0	3.45261	3.60661	-0.154002	0
245260_at	5'-AMP-activated protein kinase beta-2 subunit, putative	At4g16360	8.41205	8.41846	-0.0064079	0	8.45448	8.29871	0.155778	0	8.52744	8.53101	-0.00356509	0
245261_at	expressed protein	At4g14385	6.55331	6.36383	0.189475	0	6.24819	6.51912	-0.270928	0	6.7252	6.6302	0.0949989	0
245262_at	aspartyl protease family protein	At4g16563	6.95404	6.24091	0.713125	0	5.83441	5.71068	0.12373	0	5.64885	5.83131	-0.182466	0
245263_at	ctpA: C-terminal processing protease, putative	At4g17740	7.59066	7.85595	-0.26529	0	7.60776	7.86518	-0.257419	0	7.65798	7.78663	-0.128656	0
245264_at	zinc finger (C3HC4-type RING finger) family protein	At4g17245	7.85161	7.31304	0.538569	0	7.81481	7.453	0.361808	0	7.81292	6.7744	1.03852	0
245265_at	ankyrin repeat family protein	At4g14400	12.6968	12.556	0.140779	0	12.7619	12.5829	0.179	0	12.6479	12.5991	0.0488241	0
245266_at	expressed protein	At4g17070	8.24023	7.02355	1.21669	0	8.82714	7.52184	1.3053	1	8.83114	7.39966	1.43148	1
245267_at	major latex protein-related / MLP-related	At4g14060	3.7959	3.78391	0.0119913	0	3.67417	3.62657	0.0476038	0	3.76982	3.76623	0.00358787	0
245268_at	protein arginine N-methyltransferase-related	At4g16570	6.87129	6.81478	0.0565164	0	6.5231	6.69329	-0.170192	0	6.69074	6.64363	0.0471171	0
245269_at	expressed protein	At4g14500	9.56066	9.49017	0.0704807	0	9.44226	9.58856	-0.146301	0	9.27713	9.43567	-0.158547	0
245270_at	TUA6: tubulin alpha-6 chain (TUA6)	At4g14960	11.488	11.7941	-0.306078	0	11.1207	11.6212	-0.500501	0	11.4068	11.5651	-0.158265	0
245271_at	basic helix-loop-helix (bHLH) family protein	At4g16430	8.09198	7.60023	0.491744	0	8.68687	8.00114	0.685727	0	8.45291	7.93703	0.515879	0
245272_at	expressed protein	At4g17250	6.11883	6.00545	0.113386	0	6.49227	5.84737	0.644902	0	6.51654	5.46591	1.05063	0
245273_at	expressed protein	At4g14950	6.78923	6.55303	0.2362	0	7.02026	6.73945	0.280816	0	6.74633	6.62387	0.122461	0
245274_at	dehydration-responsive protein-related	At4g14360	8.76517	9.12873	-0.363556	0	8.53594	9.21393	-0.677992	0	8.85959	9.21176	-0.352167	0
245275_at	beta-amylase (BMY1) / 1,4-alpha-D-glucan maltohydrolase	At4g15210	4.60429	6.4593	-1.85501	0	3.80629	6.46783	-2.66154	0	4.61879	7.2047	-2.58591	0
245276_at	homeobox-leucine zipper protein 4 (HAT4) / HD-ZIP protein 4	At4g16780	8.37797	8.22758	0.150385	0	7.29653	7.98892	-0.692383	0	8.03826	8.30371	-0.265455	0
245277_at	IAGLU: UDP-glucose:indole-3-acetate beta-D-glucosyltransferase (IAGLU)	At4g15550	5.04205	5.91707	-0.875019	0	5.46661	5.4914	-0.0247943	0	5.29006	5.85866	-0.568599	0
245278_at	SYP23: syntaxin 23 (SYP23) / PEP12-like protein	At4g17730	8.52869	8.31727	0.211422	0	8.67745	8.38385	0.293598	0	8.93192	8.30382	0.628099	0
245279_at	Mo25 family protein	At4g17270	8.86588	8.47451	0.391377	0	9.32515	8.81841	0.50674	0	9.20611	8.65534	0.550768	0
245280_at	vernalization 2 protein (VRN2)	At4g16845	6.24914	5.90327	0.345873	0	6.67719	6.23449	0.442702	0	6.46823	6.08923	0.378994	0
245281_at	DEF/CLA1: 1-deoxy-D-xylulose 5-phosphate synthase, putative / 1-deoxyxylulose-5-phosphate synthase, putative / DXP-synthase, putative (DEF) (CLA1)	At4g15560	10.1586	10.6041	-0.445454	0	10.1532	10.6437	-0.490549	0	9.88506	10.4514	-0.566326	0
245282_at	expressed protein	At4g14990	8.58361	8.45629	0.127319	0	8.31871	8.68188	-0.363168	0	8.58468	8.52717	0.0575138	0
245283_at	heat shock transcription factor family protein	At4g13980	6.3754	6.10074	0.27466	0	6.42812	6.25816	0.169963	0	6.49313	6.24626	0.246868	0
245284_at	PDS: phytoene dehydrogenase, chloroplast / phytoene desaturase (PDS)	At4g14210	9.54996	9.8573	-0.307342	0	9.10115	9.9033	-0.802151	-1	9.5306	10.0233	-0.492703	0
245285_s_at	selenium-binding protein, putative	At4g14040	8.12607	8.8583	-0.732231	0	7.90884	8.81067	-0.901832	0	8.30433	8.76811	-0.46378	0
245286_at	cysteine synthase / O-acetylserine (thiol)-lyase / O-acetylserine sulfhydrylase (OAS1)	At4g14880	11.9812	11.6383	0.342898	0	12.1809	11.7489	0.431978	0	11.8915	11.7828	0.108626	0
245287_at	imidazoleglycerol-phosphate dehydratase, putative	At4g14910	7.98894	8.24912	-0.26018	0	7.68457	8.1211	-0.436529	0	7.95446	8.29256	-0.338101	0
245288_at	ADA2b: transcriptional adaptor (ADA2b)	At4g16420	8.18259	7.94541	0.23718	0	8.27473	8.13861	0.13612	0	8.19671	8.2214	-0.0246896	0
245289_at	expressed protein	At4g15470	10.664	10.4155	0.248504	0	11.0636	10.4862	0.577484	0	10.7992	10.5385	0.260644	0
245290_at	armadillo/beta-catenin repeat family protein	At4g16490	9.1858	9.00095	0.184854	0	8.71719	9.04655	-0.329353	0	9.14604	9.23763	-0.091595	0
245291_at	ptlpd2: dihydrolipoamide dehydrogenase 2, plastidic / lipoamide dehydrogenase 2 (PTLPD2)	At4g16155	8.44382	9.14944	-0.705619	0	7.52162	9.03141	-1.50979	-1	8.34953	9.09283	-0.743298	0
245292_at	catalytic LigB subunit of aromatic ring-opening dioxygenase family	At4g15093	7.32246	7.0117	0.310756	0	7.29197	6.75753	0.534444	0	7.49257	6.94454	0.548025	0
245293_at	heat shock protein 70, putative / HSP70, putative	At4g16660	8.43628	7.97769	0.458593	0	9.88919	8.31933	1.56986	1	8.7995	8.15546	0.644037	0
245294_at	casein kinase I (CKI1)	At4g14340	7.71099	7.72177	-0.0107779	0	7.75993	7.87548	-0.115547	0	8.01807	7.98503	0.0330368	0
245295_at	expressed protein	At4g16100	7.06251	7.09969	-0.0371869	0	7.07363	7.28242	-0.208786	0	7.40221	7.25701	0.145195	0
245296_at	oligopeptide transporter OPT family protein	At4g16370	9.99237	10.1154	-0.123041	0	10.5034	10.4667	0.0366997	0	10.2687	10.5627	-0.294073	0
245297_at	YbaK/prolyl-tRNA synthetase-related	At4g16510	6.33408	6.15699	0.177093	0	5.97917	6.37528	-0.396111	0	6.31153	6.38305	-0.0715182	0
245298_at	mitochondrial substrate carrier family protein	At4g15010	7.72578	7.58342	0.142357	0	8.14578	7.60094	0.544842	0	7.79131	7.6075	0.183807	0
245299_at	Ras-related GTP-binding protein, putative	At4g17530	8.54022	8.5673	-0.0270858	0	8.89178	8.54776	0.344013	0	8.91628	8.56463	0.351645	0
245300_at	CBL6: calcineurin B-like protein 6 (CBL6)	At4g16350	3.63314	3.55839	0.0747448	0	4.35489	3.48006	0.874827	1	3.60207	3.50458	0.0974968	0
245301_at	FPS2: farnesyl pyrophosphate synthetase 2 (FPS2) / FPP synthetase 2 / farnesyl diphosphate synthase 2	At4g17190	7.04863	7.00859	0.0400388	0	6.44219	7.2588	-0.816613	-1	6.91774	7.1449	-0.22716	0
245302_at	myb family transcription factor (KAN3)	At4g17695	5.72372	5.58307	0.140654	0	6.11994	5.65177	0.468161	0	5.96798	5.81291	0.155069	0
245303_at	expressed protein	At4g17010	6.63369	6.25391	0.379779	0	7.31838	6.66004	0.658344	1	6.78497	6.34371	0.441258	0
245304_at	integral membrane family protein	At4g15630	8.63137	8.87059	-0.239222	0	7.48654	8.84539	-1.35885	-1	8.60167	8.82799	-0.226328	0
245305_at	expressed protein	At4g17215	4.4769	4.2825	0.194405	0	5.53964	4.21275	1.32688	1	4.78978	4.28747	0.502308	0
245306_at	chlorophyll A-B binding family protein / early light-induced protein, putative	At4g14690	5.53038	5.82244	-0.292063	0	5.37007	5.69533	-0.325252	0	5.34035	5.52331	-0.182963	0
245307_at	oxidoreductase, 2OG-Fe(II) oxygenase family protein	At4g16770	7.89192	7.87958	0.012338	0	7.57823	7.82487	-0.246634	0	8.0662	7.92655	0.139645	0
245308_at	expressed protein	At4g17486	8.11101	7.86598	0.245034	0	8.30528	7.89691	0.40837	0	8.22957	7.78688	0.442692	0
245309_at	expressed protein	At4g15140	6.08948	6.23888	-0.149399	0	6.03426	6.2726	-0.238334	0	6.51339	6.26633	0.247056	0
245310_at	rapid alkalinization factor (RALF) family protein	At4g13950	7.43258	7.34447	0.0881123	0	7.7586	7.51474	0.243859	0	7.78869	7.37104	0.417649	0
245311_at	60S ribosomal protein L36a/L44 (RPL36aB)	At4g14320	11.4751	11.5489	-0.0738464	0	11.4977	11.4161	0.0815784	0	11.5784	11.4591	0.119384	0
245312_at	expressed protein	At4g14600	5.28151	4.96361	0.317899	0	5.44381	5.13718	0.306624	0	5.55138	5.00372	0.547659	0
245313_at	PRLI-interacting factor K	At4g15420	7.86206	7.58289	0.279167	0	7.96516	7.93977	0.0253956	0	7.83604	7.82276	0.0132855	0
245314_at	exostosin family protein	At4g16745	5.86095	6.03466	-0.173719	0	5.96174	5.82567	0.136074	0	5.91577	5.87569	0.0400892	0
245315_at	20S proteasome beta subunit D2 (PBD2) (PRCGA)	At4g14800	9.74011	9.40265	0.337461	0	10.005	9.47535	0.529618	0	9.84673	9.3982	0.448525	0
245316_at	expressed protein	At4g14000	8.08355	8.16098	-0.0774324	0	7.7236	8.08401	-0.360414	0	8.13623	8.17398	-0.037748	0
245317_at	integral membrane family protein	At4g15610	8.63598	6.37636	2.25962	0	10.2012	7.00482	3.19635	1	8.96088	6.33184	2.62905	0
245318_at	arabinogalactan-protein family	At4g16985	12.0627	12.1939	-0.131215	0	11.2774	12.1221	-0.844644	0	11.543	12.0374	-0.494377	0
245319_at	expressed protein	At4g16146	9.77212	10.4933	-0.721199	0	9.35784	10.3509	-0.993077	0	9.04072	10.4358	-1.39509	0
245320_at	expressed protein	At4g16444	7.97074	7.60271	0.368025	0	8.14477	7.65494	0.489833	0	8.2736	7.75139	0.522207	0
245321_at	expressed protein	At4g15545	12.2379	12.215	0.0229918	0	12.0056	12.3003	-0.29462	0	12.2128	12.2947	-0.0819648	0
245322_at	protease inhibitor/seed storage/lipid transfer protein (LTP) family protein	At4g14815	4.57238	4.68053	-0.108146	0	4.51165	4.57607	-0.064426	0	4.60086	4.43082	0.170042	0
245323_at	cysteine protease inhibitor family protein / cystatin family protein	At4g16500	9.97071	9.31248	0.658227	0	10.1908	9.57756	0.613247	0	9.80062	9.45715	0.343467	0
245324_at	L-lactate dehydrogenase, putative	At4g17260	7.74402	8.03165	-0.287636	0	7.6831	7.83263	-0.149533	0	7.92121	7.90509	0.0161192	0
245325_at	XTR7: xyloglucan:xyloglucosyl transferase, putative / xyloglucan endotransglycosylase, putative / endo-xyloglucan transferase, putative (XTR7)	At4g14130	4.96421	4.35524	0.608969	0	4.10816	4.21731	-0.109145	0	5.04289	4.43779	0.605097	0
245326_at	expressed protein	At4g14100	8.71347	8.64259	0.0708766	0	8.21673	8.69295	-0.476228	0	8.41284	8.65696	-0.244122	0
245327_at	expressed protein	At4g16850	6.7612	6.30363	0.457568	0	6.71635	6.53165	0.184701	0	6.73795	6.40332	0.334634	0
245328_at	DNA-binding protein-related	At4g14465	4.27404	4.37916	-0.105124	0	4.23759	4.13848	0.09911	0	4.23277	4.29166	-0.0588858	0
245329_at	zinc finger (C3HC4-type RING finger) family protein / ankyrin repeat family protein	At4g14365	11.4351	9.85197	1.58316	1	12.231	10.8972	1.33381	1	11.268	10.259	1.009	0
245330_at	acid phosphatase survival protein SurE, putative	At4g14930	7.24278	7.29437	-0.0515878	0	6.82932	7.5121	-0.682777	0	7.21596	7.46384	-0.247875	0
245331_at	basic helix-loop-helix (bHLH) family protein	At4g14410	8.62459	8.57711	0.047487	0	8.91416	8.68143	0.232723	0	9.1602	8.67356	0.486641	0
245332_at	fumarylacetoacetate hydrolase family protein	At4g15940	8.48517	8.30292	0.182258	0	8.66986	8.38818	0.28168	0	8.86286	8.55944	0.303426	0
245333_at	expressed protein	At4g14615	9.10327	8.81609	0.287182	0	9.11812	9.00729	0.11083	0	9.48038	9.00116	0.479227	0
245334_at	rapid alkalinization factor (RALF) family protein	At4g15800	11.1466	10.464	0.682597	0	10.8769	10.4374	0.439451	0	11.0099	10.6414	0.368525	0
245335_at	mitochondrial import inner membrane translocase subunit Tim17/Tim22/Tim23 family protein	At4g16160	3.93629	4.03442	-0.0981243	0	4.0059	3.8893	0.116604	0	3.83508	4.07089	-0.235808	0
245336_at	expressed protein	At4g16515	7.47897	7.88295	-0.403986	0	7.21153	7.67376	-0.462236	0	7.50355	7.74847	-0.24492	0
245337_at	histidine triad family protein / HIT family protein	At4g16566	6.86113	6.51757	0.343553	0	6.67819	6.68483	-0.00663624	0	6.83907	6.60228	0.236794	0
245338_at	integral membrane family protein	At4g16442	7.42289	7.92532	-0.502429	0	6.70275	7.93341	-1.23066	-1	7.40178	7.93155	-0.529775	0
245339_at	phytochelatin synthetase-related	At4g16120	7.15709	7.01286	0.144227	0	6.70818	6.99217	-0.283987	0	6.98441	7.02047	-0.0360593	0
245340_at	lesion inducing protein-related	At4g14420	10.0977	9.81099	0.286691	0	10.6966	9.87208	0.824537	1	10.2372	9.87497	0.362246	0
245341_at	expressed protein	At4g16447	6.05639	5.91499	0.141402	0	6.1849	5.96352	0.221381	0	6.5543	5.94529	0.60901	0
245342_at	60S ribosomal protein L15 (RPL15A)	At4g16720	12.1178	12.2206	-0.102801	0	12.1065	12.1627	-0.0561821	0	12.0859	12.2454	-0.159542	0
245343_at	expressed protein	At4g15830	4.7534	5.50953	-0.756128	0	4.68528	5.3383	-0.65302	0	4.59143	5.13762	-0.546186	0
245344_at	FBL4: F-box family protein (FBL4)	At4g15475	7.74835	7.73566	0.0126909	0	7.86218	7.75953	0.102651	0	7.91839	7.67499	0.243401	0
245345_at	matrix metalloproteinase, putative	At4g16640	4.05207	3.84151	0.210567	0	3.90971	3.97942	-0.069703	0	4.07161	3.9924	0.0792097	0
245346_at	beta-amylase (CT-BMY) / 1,4-alpha-D-glucan maltohydrolase	At4g17090	11.1857	11.8462	-0.660462	0	10.4018	11.6051	-1.20331	0	10.9755	11.9773	-1.00183	0
245347_at	ferredoxin family protein	At4g14890	10.5429	10.8574	-0.314422	0	10.0192	10.7674	-0.748204	-1	10.4503	10.7641	-0.313786	0
245348_at	glycosyl transferase family 20 protein / trehalose-phosphatase family protein	At4g17770	7.81774	9.23571	-1.41797	-1	6.94364	8.70477	-1.76113	-1	7.86891	9.0163	-1.14738	0
245349_at	esterase/lipase/thioesterase family protein	At4g16690	5.50511	5.32235	0.182761	0	5.45909	4.96877	0.49032	0	4.85535	4.91138	-0.0560258	0
245350_at	nuclear RNA-binding protein (RGGA)	At4g16830	10.3516	10.1256	0.225978	0	10.3816	10.0805	0.30105	0	10.5123	10.0262	0.486107	0
245351_at	casein kinase II beta chain, putative	At4g17640	9.37325	9.09271	0.280539	0	9.40066	9.30076	0.0999022	0	9.5585	9.22633	0.332168	0
245352_at	UDP-glucoronosyl/UDP-glucosyl transferase family protein	At4g15490	6.73154	7.62226	-0.890724	0	6.80628	7.7006	-0.894311	0	7.04289	7.76034	-0.71745	0
245353_at	expressed protein	At4g16000	8.92283	7.35517	1.56766	0	9.28114	8.27936	1.00178	0	7.18711	7.79798	-0.610873	0
245354_at	lil3 protein	At4g17600	10.6277	11.0976	-0.469835	0	9.63502	10.8108	-1.17582	-1	10.2494	10.9426	-0.693232	0
245355_at	60S ribosomal protein L15 (RPL15B)	At4g17390	11.6256	11.8276	-0.201961	0	11.3898	11.8098	-0.419967	0	11.7256	11.8802	-0.154651	0
245356_at	SAHH: adenosylhomocysteinase / S-adenosyl-L-homocysteine hydrolase / AdoHcyase (SAHH)	At4g13940	12.1377	12.0918	0.0458314	0	12.4396	12.1519	0.287661	0	12.4417	12.193	0.248723	0
245357_at	ribosomal protein L19 family protein	At4g17560	9.8898	10.2363	-0.346499	0	9.10868	10.1927	-1.08402	-1	9.50837	10.214	-0.705673	0
245358_at	PP1/PP2A phosphatases pleiotropic regulator 1 (PRL1)	At4g15900	8.32057	8.24852	0.0720514	0	8.4838	8.35184	0.131962	0	8.47836	8.2851	0.193257	0
245359_at	enoyl-CoA hydratase/isomerase family protein	At4g14430	8.64274	8.63536	0.00737432	0	9.05299	8.75666	0.296333	0	8.68285	8.71581	-0.0329598	0
245360_at	oxidoreductase, 2OG-Fe(II) oxygenase family protein	At4g16330	9.34625	8.87709	0.469159	0	9.13279	9.01311	0.119681	0	9.28209	8.82381	0.458278	0
245361_at	expressed protein	At4g17790	7.1002	6.92632	0.173879	0	7.37779	6.96347	0.414318	0	7.11033	6.90115	0.209173	0
245362_at	homeobox-leucine zipper protein 1 (HAT1) / HD-ZIP protein 1	At4g17460	8.30773	7.30469	1.00304	0	6.59536	7.02108	-0.425717	0	7.83093	7.32478	0.506153	0
245363_at	VQ motif-containing protein	At4g15120	5.07977	4.77092	0.308853	0	6.01862	4.86979	1.14883	1	5.87414	4.74885	1.1253	1
245364_at	expressed protein	At4g15790	5.90781	6.15631	-0.248495	0	5.49481	6.02428	-0.529466	-1	5.99284	6.18942	-0.196584	0
245365_at	RNA recognition motif (RRM)-containing protein	At4g17720	9.01507	8.4113	0.60377	0	10.1191	8.61339	1.50572	1	9.35611	8.56505	0.791062	0
245366_at	cytochrome b5 domain-containing protein	At4g14965	7.87957	7.57027	0.309302	0	7.84226	7.59389	0.24837	0	7.90532	7.76122	0.144092	0
245367_at	DNA-directed RNA polymerase II, putative	At4g16265	7.06849	7.00926	0.0592322	0	7.24482	7.15103	0.0937883	0	7.56535	7.2677	0.29765	0
245368_at	photosystem II reaction center PsbP family protein	At4g15510	7.53441	8.0343	-0.499889	0	7.03357	8.00097	-0.9674	-1	7.28742	7.971	-0.683583	0
245369_at	zinc finger (C3HC4-type RING finger) family protein	At4g15975	5.06423	4.73794	0.326287	0	4.84836	4.72271	0.125653	0	5.05602	4.75085	0.305172	0
245370_at	expressed protein	At4g16840	7.16717	6.89358	0.273585	0	7.31138	7.08721	0.224173	0	7.40882	6.85689	0.551932	0
245371_at	invertase/pectin methylesterase inhibitor family protein	At4g15750	4.35143	4.41332	-0.0618957	0	4.15339	4.16326	-0.00987293	0	4.24631	4.25357	-0.00726108	0
245372_at	60S ribosomal protein L27 (RPL27C)	At4g15000	10.6122	10.7982	-0.186019	0	10.5453	10.7355	-0.190266	0	10.6678	10.8719	-0.204083	0
245373_s_at	iron-deficiency-responsive protein, putative	At4g14716	11.4037	11.23	0.173687	0	11.5908	11.2717	0.319047	0	11.4975	11.2349	0.262632	0
245374_at	glycine-rich protein	At4g17620	8.16214	7.93289	0.229247	0	8.59686	8.24456	0.352299	0	8.17434	8.17832	-0.00398003	0
245375_at	protein kinase, putative	At4g17660	5.28237	4.91073	0.371644	0	6.57782	4.9423	1.63551	0	5.05378	4.95751	0.0962767	0
245376_at	peroxidase, putative	At4g17690	3.78055	3.81753	-0.0369732	0	3.66725	3.76424	-0.0969865	0	3.69439	3.82862	-0.13423	0
245377_at	hypothetical protein	At4g17700	4.72876	4.95615	-0.227392	0	4.61965	4.71855	-0.0989008	0	4.58303	4.83073	-0.247702	0
245378_at	homeobox-leucine zipper family protein / lipid-binding START domain-containing protein	At4g17710	5.01916	4.99834	0.020826	0	4.77568	4.69273	0.0829523	0	4.63241	4.7871	-0.154691	0
245379_at	heat shock factor protein 1 (HSF1) / heat shock transcription factor 1 (HSTF1)	At4g17750	5.96878	5.59385	0.374938	0	5.66233	6.02581	-0.363482	0	5.85609	5.90825	-0.0521584	0
245380_at	expressed protein	At4g17760	4.7924	5.07324	-0.280836	0	4.7624	5.07418	-0.311783	0	4.73078	5.36975	-0.638979	0
245381_at	myb family transcription factor (MYB39)	At4g17785	4.3698	4.32352	0.0462831	0	4.35923	4.19193	0.167302	0	4.30038	4.25756	0.0428199	0
245382_at	DNA-binding protein-related	At4g17800	4.10074	4.11374	-0.0130056	0	4.26092	4.14641	0.114507	0	4.19913	4.17487	0.0242594	0
245383_at	zinc finger (C2H2 type) family protein	At4g17810	7.4348	7.78621	-0.35141	0	6.48521	7.66236	-1.17714	0	6.81602	7.72098	-0.90496	0
245384_at	hydroxyproline-rich glycoprotein family protein	At4g16790	4.7863	4.43879	0.347509	0	4.76648	4.68075	0.0857248	0	5.01079	4.89685	0.113946	0
245385_at	rapid alkalinization factor (RALF) family protein	At4g14020	8.34856	7.60449	0.744073	0	8.7811	7.68277	1.09833	0	8.62556	8.0495	0.576056	0
245386_at	rapid alkalinization factor (RALF) family protein	At4g14010	6.70132	6.93871	-0.23739	0	6.55476	6.78284	-0.228084	0	6.66565	6.78884	-0.123186	0
245387_at	nuclear RNA-binding protein, putative	At4g17520	9.08912	9.14385	-0.0547327	0	9.02127	9.13878	-0.117507	0	9.08128	9.36502	-0.283737	0
245388_at	expressed protein	At4g16410	10.9983	11.3053	-0.306922	0	10.2859	11.1889	-0.902956	-1	10.7305	11.2621	-0.531562	0
245389_at	palmitoyl protein thioesterase family protein	At4g17480	4.73978	4.95512	-0.215338	0	4.66253	4.65524	0.00729005	0	4.65041	4.61498	0.0354348	0
245390_at	aromatic-rich family protein	At4g17650	7.22212	7.23754	-0.0154156	0	7.663	7.28347	0.379539	0	7.50206	7.16065	0.341411	0
245391_at	APG8f: autophagy 8f (APG8f)	At4g16520	10.2274	10.0771	0.150286	0	10.2006	10.0135	0.187075	0	10.4327	10.035	0.397789	0
245392_at	glutaredoxin family protein	At4g15680	7.90354	8.2415	-0.337961	0	8.15103	9.46258	-1.31155	0	6.27046	8.73385	-2.4634	0
245393_at	glycosyl hydrolase family 17 protein	At4g16260	8.33544	5.21371	3.12173	1	8.98492	5.49055	3.49436	1	10.7771	6.14279	4.63433	1
245394_at	expressed protein	At4g16450	11.0087	10.7485	0.260192	0	11.0201	10.8139	0.206135	0	11.2564	10.8817	0.374736	0
245395_at	expressed protein	At4g17420	7.76153	7.7333	0.0282317	0	8.36641	7.78187	0.584541	0	7.83662	7.6441	0.192513	0
245396_at	expressed protein	At4g14870	9.35236	9.6349	-0.28254	0	8.76128	9.55464	-0.793361	-1	9.09521	9.46916	-0.373951	0
245397_at	IAA1: auxin-responsive protein / indoleacetic acid-induced protein 1 (IAA1)	At4g14560	6.48205	7.08581	-0.603766	0	6.67401	7.05756	-0.383548	0	7.28166	6.61237	0.669297	0
245398_at	hydroxyproline-rich glycoprotein family protein	At4g14900	6.65918	6.41267	0.24651	0	7.19372	6.67742	0.516299	0	7.46166	6.77985	0.68181	0
245399_at	major intrinsic family protein / MIP family protein	At4g17340	11.5256	11.7029	-0.177287	0	11.3012	11.8232	-0.522	0	11.5166	11.8201	-0.303519	0
245400_at	ATP-dependent Clp protease proteolytic subunit, putative	At4g17040	11.3532	11.2892	0.0639472	0	11.303	11.2925	0.0104965	0	11.485	11.4012	0.0837928	0
245401_at	senescence-associated protein-related	At4g17670	7.47475	6.04157	1.43317	0	9.30224	5.70675	3.59549	1	8.36716	6.05544	2.31172	1
245402_at	hypothetical protein	At4g17585	3.79505	3.89111	-0.0960633	0	3.78567	3.86683	-0.0811559	0	3.75138	3.89549	-0.144107	0
245403_at	nucleolar protein-related	At4g17590	3.64827	3.55963	0.0886415	0	3.49999	3.59247	-0.0924748	0	3.62752	3.45609	0.171427	0
245404_at	tRNA/rRNA methyltransferase (SpoU) family protein	At4g17610	4.84852	5.24028	-0.391765	0	4.72934	5.24334	-0.513999	0	4.9898	5.43094	-0.441141	0
245405_at	expressed protein	At4g17150	6.54077	6.15218	0.388584	0	6.52213	6.55066	-0.0285307	0	6.54835	6.57999	-0.0316387	0
245406_at	Ras-related GTP-binding protein, putative	At4g17160	4.96829	5.15825	-0.189965	0	4.87387	4.92273	-0.0488559	0	4.92903	4.99003	-0.0610009	0
245407_at	Rab2-like GTP-binding protein (RAB2)	At4g17170	9.59573	9.25933	0.336396	0	9.5209	9.43329	0.0876059	0	9.7052	9.547	0.1582	0
245408_at	glycosyl hydrolase family 17 protein	At4g17180	6.91196	6.99068	-0.0787204	0	6.23244	6.88133	-0.648895	0	6.51251	6.73519	-0.222685	0
245409_at	F-box family protein	At4g17200	3.87729	3.70689	0.170396	0	3.67458	3.59601	0.0785618	0	3.62394	3.63214	-0.00820543	0
245410_at	expressed protein	At4g17220	3.50538	3.6688	-0.16342	0	3.52541	3.5725	-0.0470901	0	3.56019	3.57641	-0.0162135	0
245411_at	expressed protein	At4g17240	5.36656	5.45584	-0.0892826	0	4.7794	5.59259	-0.813197	0	5.33888	5.79547	-0.456591	0
245412_at	auxin-responsive family protein	At4g17280	5.73659	5.75948	-0.0228867	0	5.60051	5.68432	-0.0838166	0	5.55108	5.68452	-0.133438	0
245413_at	SYNO: asparaginyl-tRNA synthetase, chloroplast, mitochondrial / asparagine-tRNA ligase / AsnRS (SYNO)	At4g17300	7.85282	8.40382	-0.551004	0	7.90037	8.33661	-0.43624	0	7.89387	8.08797	-0.194099	0
245414_at	expressed protein	At4g17310	6.83028	6.83532	-0.00503872	0	6.68999	6.76269	-0.0727018	0	6.94329	6.73382	0.209472	0
245415_at	agenet domain-containing protein	At4g17330	8.74389	9.07798	-0.334091	0	9.16319	9.08027	0.0829232	0	9.16409	8.99265	0.171436	0
245416_at	expressed protein	At4g17350	6.03607	6.03924	-0.0031778	0	5.85395	5.8547	-0.000753789	0	6.10577	6.04031	0.0654568	0
245417_at	formyltetrahydrofolate deformylase, putative	At4g17360	6.42466	7.05911	-0.634454	0	5.6758	7.18058	-1.50478	0	6.68724	7.33404	-0.646802	0
245418_at	oxidoreductase family protein	At4g17370	8.86984	9.00146	-0.131624	0	8.32887	8.73181	-0.402936	0	8.73498	8.85747	-0.122491	0
245419_at	DNA mismatch repair MutS family protein	At4g17380	4.09626	4.17946	-0.0832018	0	3.83588	4.03484	-0.198955	0	3.98274	3.98059	0.00214876	0
245420_at	expressed protein	At4g17410	5.10328	5.42106	-0.31778	0	5.33794	5.30947	0.0284646	0	5.47322	5.37295	0.100272	0
245421_at	expressed protein	At4g17430	6.52083	6.45055	0.0702779	0	6.78932	6.64629	0.143028	0	6.67927	6.61294	0.0663274	0
245422_at	palmitoyl protein thioesterase family protein	At4g17470	5.84459	7.911	-2.06641	0	4.62344	8.16561	-3.54217	-1	5.65052	7.81601	-2.16548	0
245423_at	palmitoyl protein thioesterase family protein	At4g17483	4.0199	3.9247	0.0951945	0	4.0749	4.11892	-0.0440197	0	3.91593	4.12922	-0.21329	0
245424_at	expressed protein	At4g17505	3.64958	3.68696	-0.0373722	0	3.50374	3.5806	-0.0768589	0	3.56067	3.7107	-0.150035	0
245425_at	ubiquitin carboxyl-terminal hydrolase, putative / ubiquitin thiolesterase, putative	At4g17510	7.44878	7.21951	0.229271	0	7.51783	7.38792	0.129901	0	7.68284	7.56068	0.122154	0
245426_at	expressed protein	At4g17540	5.86721	6.20983	-0.34262	0	5.53282	6.18415	-0.651331	0	6.03156	6.4059	-0.374344	0
245427_at	transporter-related	At4g17550	7.203	7.37377	-0.170778	0	6.58916	7.18806	-0.598893	0	7.39739	7.50531	-0.107914	0
245428_at	zinc finger (GATA type) family protein	At4g17570	7.59466	7.43105	0.163615	0	8.27151	7.70263	0.568886	0	8.06127	7.73096	0.330314	0
245429_at	Bax inhibitor-1 family protein / BI-1 family protein	At4g17580	5.21047	5.13918	0.0712956	0	5.0654	4.97968	0.0857246	0	4.88264	5.0553	-0.172655	0
245430_at	expressed protein	At4g17060	7.73955	7.68438	0.0551684	0	7.73955	7.80975	-0.0702063	0	7.64731	7.75905	-0.11174	0
245431_at	MORN (Membrane Occupation and Recognition Nexus) repeat-containing protein /phosphatidylinositol-4-phosphate 5-kinase-related	At4g17080	7.22523	6.87295	0.352277	0	7.63166	6.64489	0.986762	1	7.45571	6.55399	0.901727	0
245432_at	serine protease protein -related, expressed pseudogene	At4g17100	10.1232	10.3231	-0.199913	0	9.80116	10.198	-0.396799	0	9.75379	10.2448	-0.49103	0
245433_at	expressed protein	At4g17110	8.92605	9.0731	-0.147049	0	9.01395	9.00759	0.00635648	0	9.32287	8.95092	0.371952	0
245434_at	expressed protein	At4g17120	7.09886	7.29029	-0.191436	0	7.07449	7.2035	-0.129003	0	7.53336	7.23023	0.303124	0
245435_at	hypothetical protein	At4g17130	4.8687	5.01942	-0.150723	0	4.73372	4.83049	-0.0967739	0	4.75024	4.89592	-0.14568	0
245436_at	integral membrane family protein / nodulin MtN21-related	At4g16620	3.97483	4.07814	-0.103319	0	4.11098	4.1209	-0.0099253	0	4.01109	4.04262	-0.031526	0
245437_at	DEAD/DEAH box helicase, putative (RH28)	At4g16630	5.3442	5.64351	-0.299313	0	5.96905	5.67484	0.294207	0	5.72399	5.83702	-0.113035	0
245438_at	expressed protein	At4g16650	6.42891	6.6228	-0.193891	0	6.24492	6.79219	-0.547273	0	6.36859	6.86066	-0.492067	0
245439_at	expressed protein	At4g16670	5.74337	5.58058	0.162792	0	6.11876	6.00707	0.111687	0	6.51724	5.95098	0.566256	0
245440_at	RNA helicase, putative	At4g16680	3.78732	3.74414	0.0431797	0	3.61123	3.78355	-0.172323	0	3.6292	3.76343	-0.134228	0
245441_at	phosphatidylserine decarboxylase	At4g16700	5.78145	5.85417	-0.0727183	0	5.82566	6.19323	-0.367566	0	5.61921	6.15868	-0.539468	0
245442_at	glycosyltransferase family protein 28	At4g16710	7.49989	7.33967	0.160213	0	7.44858	7.36351	0.0850628	0	7.65866	7.40834	0.250324	0
245443_at	terpene synthase/cyclase family protein	At4g16730	3.87271	3.7843	0.0884011	0	3.8114	3.71244	0.0989559	0	3.74877	3.69174	0.0570207	0
245444_at	terpene synthase/cyclase family protein	At4g16740	4.27237	4.47827	-0.205892	0	4.15183	4.60508	-0.453246	0	4.31074	4.42411	-0.113369	0
245445_at	DRE-binding transcription factor, putative	At4g16750	5.93254	6.68895	-0.756418	0	5.73353	6.12166	-0.388129	0	6.76695	6.74991	0.0170445	0
245446_at	enoyl-CoA hydratase, putative	At4g16800	7.33365	7.345	-0.0113498	0	6.63982	7.43845	-0.798635	-1	6.87605	7.46104	-0.584993	0
245447_at	lipase class 3 family protein	At4g16820	4.1398	3.98426	0.155548	0	4.16131	4.10894	0.0523728	0	4.07159	4.02527	0.0463206	0
245448_at	disease resistance protein (TIR-NBS-LRR class), putative	At4g16860	8.42969	8.78029	-0.350608	0	9.39889	8.57261	0.826273	0	8.22176	8.37064	-0.148879	0
245449_at	At4g16870	At4g16870	6.03592	6.2169	-0.180978	0	5.3913	6.30204	-0.910741	0	5.38395	5.93323	-0.549278	0
245450_at	disease resistance protein-related	At4g16880	5.85621	6.94862	-1.0924	0	5.54163	6.23982	-0.698189	0	5.29902	6.41884	-1.11981	0
245451_at	disease resistance protein (TIR-NBS-LRR class), putative	At4g16890	9.07136	9.33974	-0.268382	0	9.37903	9.32941	0.0496192	0	9.17304	9.28307	-0.110028	0
245452_at	At4g16910	At4g16910	3.37421	3.36593	0.00827735	0	3.31578	3.28548	0.0303008	0	3.24204	3.29572	-0.0536846	0
245453_at	disease resistance protein (TIR-NBS-LRR class), putative	At4g16900	4.63987	4.4655	0.174378	0	4.62411	4.61499	0.00912841	0	4.89937	4.50504	0.394331	0
245454_at	disease resistance protein (TIR-NBS-LRR class), putative	At4g16920	3.65962	3.68169	-0.0220707	0	3.75108	3.71244	0.0386366	0	3.6925	3.68015	0.0123542	0
245455_at	disease resistance protein (TIR-NBS-LRR class), putative	At4g16930	3.23762	3.42062	-0.183005	0	3.37568	3.31468	0.0609968	0	3.25821	3.23521	0.0229995	0
245456_at	disease resistance protein (TIR-NBS-LRR class), putative	At4g16950	9.93102	9.9311	-8.22456e-05	0	10.346	10.2002	0.14576	0	9.64294	9.9152	-0.272261	0
245457_s_at	disease resistance protein (TIR-NBS-LRR class), putative	At4g16960	6.09176	5.70547	0.38629	0	6.28284	6.27229	0.010555	0	6.10334	5.96446	0.138878	0
245458_at	protein kinase family protein	At4g16970	5.21085	5.26867	-0.0578187	0	4.73426	5.00881	-0.274542	0	4.84758	5.17417	-0.32659	0
245459_at	At4g16980	At4g16980	4.63472	4.87103	-0.236313	0	4.80581	4.7491	0.0567097	0	4.55489	4.7326	-0.177713	0
245460_at	disease resistance protein (TIR-NBS class), putative	At4g16990	8.22036	7.60876	0.6116	0	8.46407	7.96571	0.49836	0	8.37927	7.83738	0.541887	0
245461_at	hypothetical protein	At4g17000	4.80053	4.99893	-0.1984	0	4.79104	4.86541	-0.0743706	0	4.7356	4.76314	-0.0275454	0
245462_at	transcription factor-related	At4g17020	5.50616	5.33194	0.174219	0	5.33741	5.41664	-0.0792274	0	5.51659	5.6472	-0.130611	0
245463_at	expansin-related	At4g17030	7.48986	7.48617	0.00368348	0	6.88305	6.84327	0.0397758	0	7.70816	7.37888	0.329281	0
245464_at	expressed protein	At4g17050	4.73838	4.78811	-0.049731	0	4.34792	4.63269	-0.284774	0	4.56502	4.7225	-0.157481	0
245465_at	glucosyltransferase-related	At4g16590	4.28387	4.31433	-0.0304585	0	4.16282	4.27857	-0.115747	0	4.00467	4.30145	-0.296785	0
245466_at	glycogenin glucosyltransferase (glycogenin)-related	At4g16600	4.52753	4.63582	-0.108291	0	4.44815	4.47573	-0.0275877	0	4.551	4.37468	0.17632	0
245467_at	zinc finger (C2H2 type) family protein	At4g16610	5.48881	5.59522	-0.106404	0	5.09159	5.29013	-0.198532	0	5.25622	5.39218	-0.135962	0
245468_at	pectinesterase family protein	At4g15980	3.93152	3.81478	0.116733	0	3.69997	3.82101	-0.121037	0	3.74452	3.72344	0.0210746	0
245469_at	At4g16010	At4g16010	3.02262	3.02288	-0.000254934	0	3.08219	3.05931	0.0228886	0	3.1395	3.117	0.0224919	0
245470_at	At4g16020	At4g16020	4.24894	4.34056	-0.0916224	0	4.25224	4.07016	0.18208	0	4.10375	4.11503	-0.0112787	0
245471_at	60S ribosomal protein L19, putative	At4g16030	3.20978	3.37782	-0.16804	0	3.19968	3.3005	-0.100812	0	3.26575	3.23699	0.0287593	0
245472_at	hypothetical protein	At4g16040	3.79829	3.97958	-0.18129	0	3.75132	3.79792	-0.0466078	0	3.79713	3.9271	-0.129979	0
245473_at	expressed protein	At4g16050	3.28112	3.29085	-0.0097349	0	3.2141	3.34451	-0.130401	0	3.23794	3.14636	0.0915843	0
245474_at	expressed protein	At4g16060	8.08452	8.09061	-0.00608529	0	7.81887	8.04235	-0.223485	0	8.10366	8.01985	0.0838156	0
245475_at	hypothetical protein	At4g16080	4.87877	4.64986	0.228906	0	4.64486	4.81499	-0.170133	0	4.70058	4.58709	0.113488	0
245476_at	hypothetical protein	At4g16090	4.1833	4.32957	-0.146268	0	4.19891	4.15196	0.0469545	0	4.22418	4.23497	-0.0107837	0
245477_at	two-component responsive regulator family protein / response regulator family protein	At4g16110	6.14652	5.69155	0.45497	0	6.53357	5.56648	0.967096	0	5.98652	5.43255	0.553977	0
245478_at	GHMP kinase family protein	At4g16130	7.72109	7.4449	0.276186	0	7.97696	7.48852	0.488438	0	7.74084	7.3206	0.420235	0
245479_at	proline-rich family protein	At4g16140	4.40585	4.65843	-0.252581	0	4.06844	4.39438	-0.325948	0	4.43626	4.49149	-0.0552318	0
245480_at	calmodulin-binding protein	At4g16150	6.87452	6.81086	0.0636625	0	7.07345	6.83125	0.242198	0	7.01074	6.65322	0.357526	0
245481_at	expressed protein	At4g16170	8.75382	8.68496	0.0688536	0	8.93256	8.66895	0.263611	0	9.00821	8.61334	0.394871	0
245482_at	expressed protein	At4g16180	7.65984	7.32155	0.338287	0	7.6849	7.42596	0.258939	0	7.71002	7.35619	0.353828	0
245483_at	cysteine proteinase, putative	At4g16190	12.989	12.7332	0.255836	0	12.9741	12.7102	0.263844	0	13.0017	12.8339	0.16775	0
245484_at	enoyl-CoA hydratase/isomerase family protein	At4g16210	8.44543	8.1355	0.30993	0	8.71394	8.17744	0.536501	0	8.6341	8.14481	0.489295	0
245485_at	GDSL-motif lipase/hydrolase family protein	At4g16230	4.20862	4.29167	-0.0830464	0	4.17155	4.35376	-0.182209	0	4.20636	4.44648	-0.240119	0
245486_x_at	hypothetical protein	At4g16240	7.23361	6.94728	0.28633	0	7.28045	7.02643	0.254022	0	7.11101	6.82447	0.286532	0
245487_at	PHYD: phytochrome D (PHYD)	At4g16250	7.15055	7.2105	-0.0599551	0	7.38538	7.24191	0.143465	0	7.98969	7.4272	0.562493	0
245488_at	peroxidase 40 (PER40) (P40)	At4g16270	4.6116	4.68663	-0.0750308	0	4.34881	4.40539	-0.0565804	0	4.47999	4.36855	0.111442	0
245489_at	flowering time control protein / FCA gamma (FCA)	At4g16280	6.17141	6.07765	0.0937604	0	6.57258	6.11588	0.456697	0	6.32594	6.03939	0.286546	0
245490_at	amine oxidase family protein / SWIRM domain-containing protein	At4g16310	4.87293	4.96762	-0.0946893	0	4.87828	4.64798	0.230304	0	4.79029	4.94547	-0.155182	0
245491_at	expressed protein	At4g16320	6.03447	6.15564	-0.121167	0	6.12669	5.97612	0.150567	0	5.97196	6.03615	-0.0641922	0
245492_at	SPK1: adapter protein SPIKE1 (SPK1)	At4g16340	6.56305	6.99558	-0.432521	0	6.4655	7.16654	-0.701032	0	6.92626	7.11627	-0.190014	0
245493_at	At4g16380	At4g16380	4.53567	4.55403	-0.0183572	0	4.61755	4.61499	0.0025587	0	4.75016	4.53505	0.215116	0
245494_at	chloroplastic RNA-binding protein P67, putative	At4g16390	9.24637	9.81606	-0.56969	0	9.32641	9.72626	-0.399849	0	9.04559	9.69666	-0.651061	0
245495_at	expressed protein	At4g16400	4.92244	4.6886	0.23384	0	4.76539	4.70297	0.0624282	0	4.75546	4.79127	-0.035803	0
245496_at	iron hydrogenase family protein	At4g16440	6.64558	6.54003	0.105553	0	6.96967	6.72096	0.248712	0	6.92825	6.63238	0.29587	0
245497_at	hypothetical protein	At4g16460	4.28079	4.3949	-0.114106	0	4.26077	4.29856	-0.0377958	0	4.19941	4.29196	-0.0925443	0
245498_at	pentatricopeptide (PPR) repeat-containing protein	At4g16470	5.45087	5.46173	-0.0108648	0	5.514	5.50408	0.00992416	0	5.37357	5.50042	-0.126856	0
245499_at	sugar transporter family protein	At4g16480	7.65009	7.20758	0.442512	0	7.4002	7.58797	-0.18777	0	7.32442	7.43412	-0.109698	0
245500_at	At4g15590	At4g15590	4.87307	5.07521	-0.202139	0	4.85677	4.87127	-0.0145041	0	4.89516	4.95214	-0.0569746	0
245501_at	integral membrane family protein	At4g15620	6.36519	7.72814	-1.36295	0	5.01008	6.92704	-1.91696	-1	5.9422	7.569	-1.6268	0
245502_at	expressed protein	At4g15640	7.79243	7.89546	-0.103024	0	7.89239	8.08396	-0.19157	0	7.87498	8.0851	-0.210117	0
245503_at	protein kinase-related	At4g15650	3.34901	3.32984	0.0191673	0	3.47479	3.27884	0.195953	0	3.34476	3.43661	-0.0918498	0
245504_at	glutaredoxin family protein	At4g15660	7.58633	8.36884	-0.782511	0	7.2019	8.86424	-1.66234	0	6.57338	7.77278	-1.19941	0
245505_at	glutaredoxin family protein	At4g15690	7.58871	8.31395	-0.725234	0	7.66338	8.97863	-1.31526	0	6.11841	7.7309	-1.61249	0
245506_at	glutaredoxin family protein	At4g15700	6.30065	6.36567	-0.0650147	0	7.31894	7.62822	-0.309278	0	4.78858	6.57489	-1.78631	0
245507_at	hypothetical protein	At4g15710	3.9507	3.91009	0.0406058	0	3.91942	3.89178	0.0276425	0	3.81635	4.06288	-0.246529	0
245508_at	pentatricopeptide (PPR) repeat-containing protein	At4g15720	4.00451	4.10427	-0.0997626	0	4.11548	4.02609	0.0893924	0	3.94751	4.0392	-0.09169	0
245509_at	expressed protein	At4g15730	5.24725	5.12284	0.124412	0	5.07693	5.09303	-0.016097	0	5.1132	5.07281	0.0403852	0
245510_at	C2 domain-containing protein	At4g15740	4.41642	4.37533	0.0410915	0	4.22515	4.33255	-0.107406	0	4.22712	4.44376	-0.216634	0
245511_at	C2 domain-containing protein	At4g15760	4.00524	3.69985	0.305388	0	3.77309	3.87022	-0.0971365	0	3.80375	3.84803	-0.0442782	0
245512_at	60S ribosome subunit biogenesis protein, putative	At4g15770	9.74335	10.0835	-0.340135	0	9.61106	10.0916	-0.480521	0	9.69724	10.3098	-0.612537	0
245513_at	synaptobrevin-related family protein	At4g15780	7.5906	7.31424	0.276367	0	7.28456	7.52959	-0.245038	0	8.06745	7.53513	0.532319	0
245514_at	chloroplast outer membrane protein, putative	At4g15805	7.00412	6.83477	0.169349	0	6.68262	6.77541	-0.0927994	0	6.81996	6.9078	-0.0878341	0
245515_at	chloroplast outer membrane protein, putative	At4g15810	4.33951	4.68535	-0.34584	0	4.36671	4.33155	0.0351592	0	4.39585	4.44893	-0.0530868	0
245516_at	wound-responsive protein-related	At4g15820	5.4959	5.51114	-0.0152403	0	5.34598	5.73045	-0.384463	0	5.72543	5.5728	0.152624	0
245517_at	expressed protein	At4g15840	7.55015	7.3413	0.208846	0	7.50713	7.47592	0.0312165	0	7.531	7.53325	-0.00225214	0
245518_at	DEAD/DEAH box helicase, putative	At4g15850	5.09291	5.1696	-0.0766833	0	4.96164	5.18872	-0.227078	0	5.14051	5.1936	-0.053088	0
245519_at	At4g15860	At4g15860	4.29615	4.32182	-0.025669	0	4.15624	4.35912	-0.202885	0	4.23962	4.2088	0.0308253	0
245520_at	terpene synthase/cyclase family protein	At4g15870	3.54993	3.75258	-0.202652	0	3.62215	3.53406	0.088086	0	3.49126	3.45299	0.0382627	0
245521_at	Ulp1 protease family protein	At4g15880	6.95942	7.10985	-0.150426	0	7.39768	7.32784	0.0698381	0	7.28052	7.34703	-0.0665087	0
245522_at	expressed protein	At4g15890	5.71397	5.70546	0.00851207	0	5.43807	5.4019	0.0361714	0	5.56105	5.54077	0.0202785	0
245523_at	drought-responsive protein / drought-induced protein (Di21)	At4g15910	6.31388	6.00698	0.306892	0	6.07968	6.04393	0.0357446	0	6.68261	6.08169	0.600917	0
245524_at	nodulin MtN3 family protein	At4g15920	8.10241	8.91535	-0.812934	0	7.26764	8.56618	-1.29854	-1	8.08041	8.49152	-0.41111	0
245525_at	dynein light chain, putative	At4g15930	9.33236	9.57346	-0.241099	0	8.94868	9.4016	-0.452918	0	9.46642	9.50258	-0.0361554	0
245526_at	expressed protein	At4g15950	5.48993	5.36908	0.120849	0	5.2411	5.41848	-0.177382	0	5.32632	5.42466	-0.0983431	0
245527_at	epoxide hydrolase-related	At4g15960	5.41408	5.1195	0.294579	0	5.87417	5.35274	0.521426	0	5.76532	5.27043	0.494892	0
245528_at	pyruvate phosphate dikinase family protein	At4g15530	8.76771	7.7941	0.973615	0	9.67623	7.97245	1.70377	1	9.35637	7.73866	1.61771	1
245529_at	tRNA-splicing endonuclease positive effector-related	At4g15570	6.51573	6.88298	-0.367255	0	6.12768	6.55288	-0.425207	0	6.43514	6.66257	-0.227432	0
245530_at	At4g15580	At4g15580	4.48757	4.11259	0.374983	0	4.22868	4.16834	0.0603388	0	4.28669	4.24884	0.0378518	0
245531_at	serine carboxypeptidase S10 family protein	At4g15100	4.02666	3.87789	0.148769	0	3.8771	3.86592	0.0111833	0	3.86773	3.85634	0.0113958	0
245532_at	cytochrome P450 97B3, putative (CYP97B3)	At4g15110	8.87981	9.1363	-0.256491	0	8.22479	9.17531	-0.950527	0	8.88356	9.23826	-0.354692	0
245533_at	cholinephosphate cytidylyltransferase, putative / phosphorylcholine transferase, putative / CTP:phosphocholine cytidylyltransferase, putative	At4g15130	8.0596	8.03665	0.0229577	0	7.95259	8.18961	-0.23702	0	8.59927	8.3275	0.271767	0
245534_at	glycine-rich protein	At4g15150	4.03314	4.13604	-0.102895	0	4.05898	4.04706	0.0119181	0	3.95291	4.08024	-0.127334	0
245535_at	protease inhibitor/seed storage/lipid transfer protein (LTP) family protein	At4g15160	4.76926	5.10545	-0.336192	0	4.8	4.87803	-0.078031	0	4.9405	5.03863	-0.0981334	0
245536_at	SET domain-containing protein	At4g15180	6.42604	6.63042	-0.20438	0	6.56946	6.30348	0.265976	0	6.38933	6.38098	0.0083486	0
245537_at	At4g15190	At4g15190	3.38395	3.38592	-0.00197151	0	3.33933	3.47835	-0.139014	0	3.3415	3.39077	-0.0492659	0
245538_at	formin homology 2 domain-containing protein / FH2 domain-containing protein	At4g15200	3.69368	3.70746	-0.0137809	0	3.47229	3.77756	-0.30527	0	3.74692	3.67311	0.0738171	0
245539_at	ABC transporter family protein	At4g15220	5.03428	4.71477	0.319511	0	4.7448	4.63366	0.111136	0	4.6579	4.77223	-0.114332	0
245540_at	ABC transporter family protein	At4g15230	4.75425	4.93176	-0.177512	0	4.56192	4.85587	-0.293945	0	4.57458	4.71257	-0.137985	0
245541_at	fringe-related protein	At4g15240	5.85484	5.58458	0.27026	0	6.09719	5.57797	0.519213	0	6.02338	5.56678	0.456608	0
245542_at	zinc finger (B-box type) family protein	At4g15250	4.06497	4.32935	-0.264382	0	3.94806	4.04141	-0.0933593	0	3.9979	4.02635	-0.028455	0
245543_at	UDP-glucoronosyl/UDP-glucosyl transferase family protein	At4g15260	6.67252	6.54078	0.131738	0	7.14138	6.76041	0.380971	0	7.0166	6.86713	0.149467	0
245544_at	glucosyltransferase-related	At4g15270	5.30817	4.98181	0.326355	0	5.5242	4.74857	0.775627	0	5.49887	4.81015	0.688723	0
245545_at	UDP-glucoronosyl/UDP-glucosyl transferase family protein	At4g15280	4.99346	4.872	0.121462	0	5.31128	4.5961	0.715182	1	5.16612	4.63709	0.529036	0
245546_at	cellulose synthase family protein	At4g15290	5.1713	5.33899	-0.167691	0	5.15912	4.84753	0.311588	0	4.8811	4.80283	0.0782713	0
245547_at	cytochrome P450 family protein	At4g15300	4.0314	4.08807	-0.0566648	0	4.05518	3.90419	0.150993	0	3.97962	4.00145	-0.0218291	0
245548_at	cytochrome P450-related	At4g15310	3.97349	3.93901	0.034474	0	4.00859	3.96677	0.0418216	0	3.92011	3.84303	0.0770778	0
245549_at	cellulose synthase family protein	At4g15320	4.08245	4.06232	0.0201256	0	3.91482	3.93539	-0.0205736	0	3.86745	3.89284	-0.0253871	0
245550_at	cytochrome P450 family protein	At4g15330	3.79919	3.74124	0.0579509	0	3.70828	3.63328	0.0750027	0	3.65147	3.71123	-0.0597536	0
245551_at	cytochrome P450 family protein	At4g15350	3.48479	3.43609	0.0486975	0	3.29757	3.41262	-0.115057	0	3.33002	3.32538	0.00464319	0
245552_at	cytochrome P450 family protein	At4g15360	3.47679	3.43415	0.0426384	0	3.36692	3.43857	-0.0716497	0	3.38798	3.39638	-0.00840794	0
245553_at	ATPEN1: pentacyclic triterpene synthase, putative	At4g15370	4.00513	4.07917	-0.0740375	0	3.83888	3.87117	-0.0322835	0	3.72929	3.98229	-0.252996	0
245554_at	cytochrome P450 family protein	At4g15380	3.36785	3.44145	-0.0735975	0	3.43342	3.46919	-0.0357686	0	3.28963	3.43869	-0.149055	0
245555_at	transferase family protein	At4g15390	4.30474	4.42914	-0.124402	0	4.09547	4.17542	-0.0799511	0	4.07426	4.29465	-0.220391	0
245556_at	transferase family protein	At4g15400	3.58417	3.71707	-0.132896	0	3.68784	3.64718	0.0406547	0	3.44086	3.65967	-0.218811	0
245557_at	UBX domain-containing protein	At4g15410	7.4715	7.40791	0.0635897	0	7.60874	7.52723	0.0815109	0	7.37345	7.60213	-0.228682	0
245558_at	early-responsive to dehydration protein-related / ERD protein-related	At4g15430	4.21664	4.25383	-0.0371894	0	4.04249	4.10303	-0.060543	0	4.19078	4.20207	-0.0112816	0
245559_at	glycine-rich protein	At4g15460	4.42843	4.67673	-0.248297	0	4.23765	4.40876	-0.171109	0	4.38533	4.30521	0.0801211	0
245560_at	UDP-glucoronosyl/UDP-glucosyl transferase family protein	At4g15480	4.41301	4.1321	0.280905	0	4.30854	4.25403	0.0545069	0	4.06757	4.23165	-0.164078	0
245561_at	UDP-glucoronosyl/UDP-glucosyl transferase family protein	At4g15500	6.18825	6.26949	-0.081239	0	6.41634	6.12796	0.288389	0	6.23368	6.28356	-0.0498809	0
245562_at	tRNA/rRNA methyltransferase (SpoU) family protein	At4g15520	8.18314	7.63614	0.547003	0	8.256	7.92973	0.326275	0	8.24656	8.09487	0.151689	0
245563_at	CBL-interacting protein kinase 4 (CIPK4)	At4g14580	6.74892	6.17628	0.572642	0	5.85662	6.25316	-0.396541	0	6.29305	6.46462	-0.171575	0
245564_at	expressed protein	At4g14590	5.87833	6.16351	-0.285179	0	6.05855	5.99314	0.065409	0	5.84491	6.07461	-0.229696	0
245565_at	mitochondrial transcription termination factor-related / mTERF-related	At4g14605	6.51271	6.68523	-0.172524	0	6.67201	6.80847	-0.136463	0	6.722	6.69412	0.0278785	0
245566_at	At4g14610	At4g14610	7.1312	6.24385	0.887347	0	8.02833	7.26036	0.767963	0	6.85098	6.83324	0.0177449	0
245567_at	germin-like protein (GLP9)	At4g14630	4.71243	3.81255	0.899886	0	8.02084	3.86443	4.15641	1	4.84485	3.74062	1.10422	0
245568_at	expressed protein	At4g14650	4.11697	4.41082	-0.29385	0	4.24529	4.20081	0.0444825	0	4.20992	4.2352	-0.0252747	0
245569_at	RNA polymerase Rpb7 N-terminal domain-containing protein	At4g14660	6.75448	6.6284	0.126085	0	6.81109	6.94767	-0.136576	0	6.64523	6.90129	-0.256059	0
245570_at	heat shock protein 101, putative / HSP101, putative	At4g14670	4.2419	4.20342	0.0384776	0	4.09905	4.1671	-0.0680452	0	4.25355	4.23558	0.0179682	0
245571_at	expressed protein	At4g14695	3.55663	3.55101	0.00562397	0	3.60358	3.62981	-0.0262234	0	3.6199	3.52889	0.0910087	0
245572_at	expressed protein	At4g14720	6.15296	6.20726	-0.0543024	0	6.08207	6.26703	-0.184958	0	6.64068	6.18987	0.450809	0
245573_at	transmembrane protein-related	At4g14730	4.55573	4.65142	-0.0956869	0	4.47401	4.52478	-0.050771	0	4.43939	4.59238	-0.152984	0
245574_at	calmodulin-binding family protein	At4g14750	5.76437	5.60166	0.162705	0	5.27816	5.39925	-0.121089	0	5.5335	5.50584	0.0276531	0
245575_at	M protein repeat-containing protein	At4g14760	7.11057	7.43438	-0.323807	0	7.07466	7.41236	-0.337701	0	7.40103	7.41392	-0.0128864	0
245576_at	tesmin/TSO1-like CXC domain-containing protein	At4g14770	5.20768	5.44715	-0.23947	0	5.02664	5.38897	-0.362331	0	5.02157	5.27846	-0.256886	0
245577_at	protein kinase, putative	At4g14780	4.13244	4.20807	-0.07563	0	3.97768	4.07322	-0.0955348	0	3.91464	4.13674	-0.2221	0
245578_at	suv3: ATP-dependent RNA helicase, mitochondrial (SUV3)	At4g14790	6.21923	6.26195	-0.0427202	0	6.22039	6.23248	-0.0120906	0	6.37828	6.24249	0.135788	0
245579_at	hypothetical protein	At4g14810	3.67391	3.82319	-0.149287	0	3.60174	3.63567	-0.03393	0	3.58198	3.65816	-0.0761828	0
245580_at	pentatricopeptide (PPR) repeat-containing protein	At4g14820	4.88148	4.78306	0.0984256	0	4.59651	4.80912	-0.212614	0	4.71977	5.09944	-0.379666	0
245581_at	expressed protein	At4g14840	4.60101	4.55739	0.043618	0	4.47442	4.53782	-0.0634019	0	4.34299	4.31953	0.0234693	0
245582_at	pentatricopeptide (PPR) repeat-containing protein	At4g14850	4.41094	4.24446	0.166483	0	4.54506	4.43603	0.109028	0	4.47106	4.45796	0.0130954	0
245583_at	PHD finger transcription factor, putative	At4g14920	6.26597	6.00965	0.256316	0	6.49566	6.43161	0.0640499	0	6.60494	6.26529	0.339651	0
245584_at	copper amine oxidase, putative	At4g14940	4.52231	4.50599	0.016322	0	4.59216	4.56407	0.0280971	0	4.43589	4.63487	-0.198978	0
245585_at	hypothetical protein	At4g14970	3.93285	4.13698	-0.204122	0	4.03269	4.00936	0.0233272	0	4.04252	3.96324	0.0792777	0
245586_at	DC1 domain-containing protein	At4g14980	3.55245	3.48413	0.0683195	0	3.55713	3.43599	0.121144	0	3.59245	3.50263	0.0898241	0
245587_at	expressed protein	At4g15020	5.46705	5.4255	0.0415533	0	5.89524	5.60189	0.293352	0	5.40305	5.7852	-0.382155	0
245588_at	expressed protein	At4g15030	4.24003	4.16384	0.0761883	0	4.23129	4.38196	-0.15067	0	4.39093	4.45909	-0.0681674	0
245589_at	subtilase family protein	At4g15040	4.03135	4.03073	0.000613643	0	4.01497	4.02929	-0.0143199	0	3.95425	3.96927	-0.0150165	0
245590_at	F-box protein-related	At4g15060	3.74622	3.7366	0.00962543	0	3.85539	3.85245	0.00293701	0	3.90648	3.77626	0.130219	0
245591_at	hypothetical protein	At4g14530	3.36529	3.23616	0.129138	0	3.27828	3.21931	0.0589654	0	3.36518	3.27621	0.0889784	0
245592_at	CCAAT-box binding transcription factor subunit B (NF-YB) (HAP3 ) (AHAP3) family	At4g14540	8.44453	8.75789	-0.31336	0	8.1289	8.58129	-0.452392	0	8.42071	8.55071	-0.13	0
245593_at	auxin-responsive AUX/IAA family protein	At4g14550	5.44594	5.70892	-0.262979	0	5.08862	5.72169	-0.633068	0	5.2982	5.61438	-0.316181	0
245594_at	acylaminoacyl-peptidase-related	At4g14570	7.44581	7.29755	0.148259	0	7.03666	7.35033	-0.313677	0	7.16533	7.45072	-0.285387	0
245595_at	pentatricopeptide (PPR) repeat-containing protein	At4g14170	4.9228	4.93941	-0.0166184	0	4.76334	4.81239	-0.0490504	0	4.65203	5.02761	-0.375581	0
245596_at	expressed protein	At4g14180	3.69284	3.8549	-0.16206	0	3.71704	3.90379	-0.186752	0	3.89215	3.81245	0.0797037	0
245597_at	pentatricopeptide (PPR) repeat-containing protein	At4g14190	7.34374	7.57712	-0.233378	0	7.24083	7.54913	-0.308305	0	7.311	7.41153	-0.100536	0
245598_at	expressed protein	At4g14200	4.62666	4.84462	-0.217962	0	4.268	4.58247	-0.314463	0	4.58288	4.54248	0.040401	0
245599_at	zinc finger (C3HC4-type RING finger) family protein	At4g14220	7.54017	7.24823	0.291936	0	8.27587	7.48499	0.790882	1	7.97326	7.35578	0.617478	0
245600_at	CBS domain-containing protein-related	At4g14230	8.5546	8.8687	-0.314106	0	8.30704	8.77927	-0.472225	0	8.76425	8.62428	0.139963	0
245601_at	expressed protein	At4g14240	7.47105	7.87103	-0.399983	0	7.59564	7.79937	-0.203722	0	7.77223	7.90351	-0.131275	0
245602_at	expressed protein	At4g14270	10.2746	10.6675	-0.392904	0	9.96176	10.7018	-0.740006	0	10.1886	10.448	-0.259384	0
245603_at	hypothetical protein	At4g14280	3.91314	3.85679	0.0563492	0	3.91189	3.84995	0.0619494	0	3.87338	3.97756	-0.104182	0
245604_at	expressed protein	At4g14290	3.99071	4.05032	-0.059608	0	3.80383	3.78482	0.0190093	0	3.92428	4.08891	-0.164632	0
245605_at	heterogeneous nuclear ribonucleoprotein, putative / hnRNP, putative	At4g14300	9.39881	9.55625	-0.157438	0	8.93891	9.62385	-0.684943	0	9.08432	9.60717	-0.522851	0
245606_at	At4g14310	At4g14310	5.63533	5.56513	0.0701961	0	5.61204	5.61508	-0.00303555	0	5.53743	5.56399	-0.026551	0
245607_at	phragmoplast-associated kinesin-related protein 2 (PAKRP2)	At4g14330	4.02621	4.14335	-0.11714	0	3.99491	4.09412	-0.0992099	0	3.94509	4.04252	-0.0974301	0
245608_at	protein kinase family protein	At4g14350	7.45685	7.56708	-0.110229	0	7.68482	7.65134	0.0334816	0	7.69386	7.62063	0.0732314	0
245609_at	disease resistance protein (TIR-NBS-LRR class), putative	At4g14370	3.29408	3.24338	0.0506966	0	3.32478	3.37688	-0.0521073	0	3.26029	3.33035	-0.0700568	0
245610_at	expressed protein	At4g14380	4.95982	5.16213	-0.202315	0	4.68802	4.94696	-0.258945	0	4.87308	4.93777	-0.0646901	0
245611_at	ankyrin repeat family protein	At4g14390	7.2596	6.53726	0.722338	0	8.42123	6.74299	1.67824	1	7.24393	6.55349	0.690439	0
245612_at	enoyl-CoA hydratase/isomerase family protein	At4g14440	9.0509	9.05342	-0.0025221	0	8.82497	9.3568	-0.531832	0	9.08666	9.60389	-0.517231	0
245613_at	BET12: Bet1-like SNARE 1-2 / Bet1 / Sft1-like SNARE 14b / BS14b (BET12)	At4g14450	6.42525	5.19351	1.23175	0	6.74301	5.32387	1.41914	0	6.51704	5.00892	1.50813	0
245614_at	At4g14460	At4g14460	3.89043	4.00011	-0.109682	0	3.80913	3.79685	0.0122848	0	3.81024	3.84862	-0.0383779	0
245615_at	At4g14470	At4g14470	3.91523	4.00029	-0.0850639	0	3.87131	3.92086	-0.0495565	0	3.80655	3.87012	-0.0635617	0
245616_at	protein kinase family protein	At4g14480	5.46099	5.60276	-0.141766	0	5.73169	5.74193	-0.0102427	0	5.66257	5.71721	-0.0546464	0
245617_at	forkhead-associated domain-containing protein / FHA domain-containing protein	At4g14490	3.2677	3.35807	-0.0903752	0	3.36694	3.26259	0.104358	0	3.35634	3.28927	0.0670717	0
245618_at	expressed protein	At4g14510	6.04814	6.35291	-0.304767	0	5.90396	6.24894	-0.344982	0	6.18125	6.55579	-0.374542	0
245619_at	exostosin family protein	At4g13990	4.97216	5.0707	-0.0985401	0	4.82822	4.96123	-0.133009	0	4.99444	5.14291	-0.14847	0
245620_at	pentatricopeptide (PPR) repeat-containing protein	At4g14050	4.37088	4.38921	-0.018337	0	4.44572	4.40974	0.0359832	0	4.37296	4.42209	-0.0491265	0
245621_at	AMP-binding protein, putative	At4g14070	8.70354	8.85879	-0.155248	0	8.63165	8.91464	-0.282989	0	8.84166	8.90293	-0.0612618	0
245622_at	glycosyl hydrolase family 17 protein / anther-specific protein (A6)	At4g14080	3.96062	3.92761	0.0330133	0	3.77335	3.99979	-0.226441	0	3.83839	3.86031	-0.0219217	0
245623_s_at	F-box family protein	At4g14103	3.86869	3.91576	-0.0470684	0	3.77359	3.91133	-0.137742	0	3.9581	3.94083	0.0172668	0
245624_at	UDP-glucoronosyl/UDP-glucosyl transferase family protein	At4g14090	4.56135	4.6174	-0.0560472	0	4.38342	4.38004	0.00338212	0	5.01357	4.50172	0.511847	0
245625_at	transport protein, putative	At4g14160	9.21659	9.21319	0.00340378	0	9.31741	9.16087	0.156545	0	9.18044	9.16651	0.0139315	0
245626_at	pyrrolidone-carboxylate peptidase family protein	At1g56700	9.20686	9.39325	-0.186383	0	9.52716	9.34039	0.18677	0	9.61443	9.35746	0.25697	0
245627_at	galactinol synthase, putative	At1g56600	6.92121	7.21857	-0.297357	0	7.36019	7.36464	-0.00444931	0	8.12462	7.85736	0.267265	0
245628_at	myb family transcription factor (MYB75)	At1g56650	3.82323	4.27467	-0.45144	0	3.49383	3.96017	-0.466344	0	3.6464	4.04368	-0.397284	0
245629_at	expressed protein	At1g56580	9.11826	9.84105	-0.722785	0	8.73112	9.95778	-1.22667	-1	9.54938	10.1476	-0.598239	0
245630_at	pentatricopeptide (PPR) repeat-containing protein	At1g25360	5.17607	5.22839	-0.0523171	0	4.99599	5.24157	-0.24558	0	4.68138	5.27151	-0.590133	0
245631_at	glutamine-tRNA ligase, putative / glutaminyl-tRNA synthetase, putative / GlnRS, putative	At1g25350	8.45682	8.56873	-0.11191	0	8.7122	8.5762	0.135994	0	8.52004	8.64782	-0.127782	0
245632_at	rhomboid family protein	At1g25290	6.84065	7.11138	-0.270723	0	6.26852	7.26607	-0.997548	-1	6.81352	7.25414	-0.44062	0
245633_at	F-box family protein / tubby family protein	At1g25280	8.32326	8.03266	0.290595	0	8.82264	8.25968	0.562959	0	8.5027	8.33901	0.163691	0
245634_at	nodulin MtN21 family protein	At1g25270	3.8528	3.8026	0.0502012	0	3.83741	3.88676	-0.0493528	0	3.83197	3.94222	-0.110247	0
245635_at	zinc finger (C2H2 type) family protein	At1g25250	4.39583	4.56364	-0.167813	0	4.2373	4.57637	-0.33907	0	4.36194	4.49304	-0.131096	0
245636_at	epsin N-terminal homology (ENTH) domain-containing protein / clathrin assembly protein-related	At1g25240	4.16856	4.02209	0.146464	0	4.02082	4.10831	-0.0874963	0	4.02616	4.20737	-0.18121	0
245637_at	purple acid phosphatase family protein	At1g25230	8.9391	8.23328	0.705812	0	7.62646	8.40978	-0.783324	0	8.48063	8.42147	0.0591622	0
245638_s_at	expressed protein	At1g24996	6.00013	6.2101	-0.209964	0	6.22145	6.50919	-0.28774	0	6.48652	6.34558	0.140949	0
245639_at	acidic ribosomal protein P0-related	At1g25260	9.82304	9.95071	-0.127667	0	9.55616	9.8119	-0.255739	0	9.84389	10.0211	-0.177174	0
245640_at	basic helix-loop-helix (bHLH) family protein	At1g25330	3.66608	3.78904	-0.12296	0	3.72221	3.74318	-0.0209757	0	3.68096	3.7922	-0.111239	0
245641_at	expressed protein	At1g25370	6.65857	5.58761	1.07095	0	6.83834	5.49143	1.34691	1	6.96874	5.57126	1.39748	0
245642_at	expressed protein	At1g25275	11.9505	11.5195	0.431053	0	12.2537	11.7871	0.466667	0	12.6247	11.667	0.957714	1
245643_at	myb family transcription factor (MYB116)	At1g25340	4.39792	4.64696	-0.249038	0	4.52232	4.32998	0.192336	0	4.22473	4.32139	-0.0966509	0
245644_at	leucine-rich repeat transmembrane protein kinase, putative	At1g25320	7.35117	7.51341	-0.162233	0	6.88824	7.56735	-0.679105	-1	7.38382	7.53203	-0.148218	0
245645_at	expressed protein	At1g24764	5.30953	5.64962	-0.340092	0	4.94555	5.78392	-0.838367	-1	5.36267	5.69672	-0.334052	0
245646_x_at	hypothetical protein	At1g25025	3.53899	3.47163	0.0673627	0	3.41164	3.36532	0.0463204	0	3.35453	3.53521	-0.180679	0
245647_at	expressed protein	At1g24678	4.54074	4.48264	0.0580961	0	4.43175	4.5989	-0.167148	0	4.56218	4.62567	-0.0634903	0
245648_at	hypothetical protein	At1g24938	3.93382	4.14275	-0.208937	0	4.00682	4.04677	-0.0399523	0	3.90775	3.98144	-0.0736905	0
245649_at	expressed protein	At1g24706	6.58841	6.31573	0.272682	0	6.57044	6.38889	0.181544	0	6.44229	6.51876	-0.0764611	0
245650_at	caffeoyl-CoA 3-O-methyltransferase, putative	At1g24735	5.24374	5.18603	0.0577154	0	4.87846	5.22204	-0.343581	0	5.13982	5.18737	-0.0475523	0
245651_s_at	UDP-3-0-acyl N-acetylglucosamine deacetylase family protein / F-box protein-related	At1g24793	10.8012	10.6381	0.163044	0	11.1003	10.6325	0.467888	0	10.8199	10.6893	0.13064	0
245652_at	F-box family protein	At4g13960	3.44235	3.41927	0.0230839	0	3.44101	3.30283	0.138173	0	3.29693	3.39745	-0.100516	0
245653_at	F-box family protein	At4g13985	3.49506	3.46973	0.0253269	0	3.48176	3.47427	0.00748985	0	3.45315	3.48801	-0.03486	0
245654_at	disease resistance protein (TIR-NBS-LRR class), putative	At1g56540	4.03085	3.85922	0.171629	0	4.51662	4.16721	0.349409	0	4.02294	4.17858	-0.155638	0
245655_at	hydroxyproline-rich glycoprotein family protein	At1g56530	3.04168	3.08246	-0.040777	0	3.26999	3.11304	0.156953	0	3.2019	3.09394	0.107961	0
245656_at	pectinesterase inhibitor domain-containing protein	At1g56620	3.81293	3.88819	-0.0752538	0	3.65436	3.76699	-0.112636	0	3.83135	3.75672	0.074639	0
245657_at	protein kinase family protein	At1g56720	6.49118	6.5115	-0.0203245	0	5.12124	6.47972	-1.35848	-1	5.77452	6.36705	-0.592535	0
245658_at	rapid alkalinization factor (RALF) family protein	At1g28270	3.94627	4.08396	-0.137691	0	3.76551	3.95751	-0.192006	0	3.69914	4.0084	-0.309268	0
245659_at	expressed protein	At1g28260	7.02459	7.01046	0.0141313	0	6.9456	7.21675	-0.271157	0	6.87002	6.98472	-0.1147	0
245660_at	expressed protein	At1g28240	7.15347	6.97539	0.178082	0	7.2468	7.15821	0.0885965	0	7.33483	7.05903	0.2758	0
245661_at	purine permease, putative	At1g28220	5.46542	5.64291	-0.177498	0	5.20987	5.36822	-0.158357	0	5.32594	5.35705	-0.0311077	0
245662_at	expressed protein	At1g28190	6.8232	6.31085	0.512348	0	7.36862	6.34493	1.02369	1	7.49726	6.26878	1.22848	1
245663_at	sulfotransferase family protein	At1g28170	3.6923	3.75508	-0.0627847	0	3.89416	3.77457	0.119588	0	3.77181	3.79233	-0.020513	0
245664_at	hypothetical protein	At1g28327	3.2927	3.37799	-0.0852902	0	3.31309	3.32458	-0.0114965	0	3.31066	3.30519	0.00546956	0
245665_at	expressed protein	At1g28250	8.07165	7.84499	0.226662	0	8.00581	7.8449	0.160913	0	7.89255	7.84131	0.0512438	0
245666_at	VQ motif-containing protein	At1g28280	8.33015	7.89881	0.431344	0	8.45572	7.95029	0.505432	0	8.1768	7.8739	0.302895	0
245667_at	GRAM domain-containing protein / ABA-responsive protein-related	At1g28200	8.82699	8.63465	0.192341	0	8.79615	8.79673	-0.000577735	0	8.91155	8.8628	0.0487483	0
245668_at	dormancy-associated protein, putative (DRM1)	At1g28330	10.9119	10.1321	0.779771	0	9.82342	10.4401	-0.616729	0	10.8882	10.4485	0.439753	0
245669_at	transcriptional factor B3 family protein / leafy cotyledon 2 (LEC2)	At1g28300	3.92026	3.75403	0.166234	0	3.69298	3.70733	-0.0143533	0	3.88819	3.66723	0.220958	0
245670_at	DNAJ heat shock protein, putative	At1g28210	5.92103	6.04556	-0.124531	0	6.29888	6.24411	0.0547713	0	6.13039	6.21788	-0.0874886	0
245671_at	purine permease (PUP1)	At1g28230	8.42078	8.81407	-0.393288	0	7.63593	8.57091	-0.934979	0	8.11755	8.64273	-0.525182	0
245672_at	glycoside hydrolase family 28 protein / polygalacturonase (pectinase) family protein	At1g56710	3.90637	4.1143	-0.207925	0	4.13466	4.02314	0.111526	0	4.19233	4.1198	0.0725306	0
245673_at	pentatricopeptide (PPR) repeat-containing protein	At1g56690	4.15849	4.25972	-0.101223	0	4.37692	4.53083	-0.153911	0	4.15554	4.44032	-0.284776	0
245674_at	glycoside hydrolase family 19 protein	At1g56680	3.62932	3.72872	-0.099403	0	3.59247	3.49334	0.099133	0	3.56384	3.49417	0.0696702	0
245675_at	At1g56675	At1g56675	4.25704	4.40688	-0.149843	0	4.13205	4.18158	-0.0495287	0	4.05019	4.26328	-0.213089	0
245676_at	GDSL-motif lipase/hydrolase family protein	At1g56670	3.96698	4.53771	-0.570725	0	3.71723	4.59536	-0.878136	0	3.96286	4.44564	-0.482781	0
245677_at	expressed protein	At1g56660	3.85131	3.77297	0.078337	0	4.1943	3.7717	0.422604	0	3.86029	3.68721	0.173077	0
245678_at	syntaxin-related family protein	At1g56610	7.00248	6.75173	0.250753	0	7.39326	6.96905	0.424211	0	7.40694	7.05151	0.355428	0
245679_at	clathrin adaptor complexes medium subunit family protein	At1g56590	7.70764	7.32073	0.386901	0	7.79944	7.54488	0.254562	0	7.87484	7.46223	0.412616	0
245680_at	pentatricopeptide (PPR) repeat-containing protein	At1g56570	5.20128	5.2833	-0.0820214	0	5.24591	5.67737	-0.431458	0	5.08183	5.4408	-0.358962	0
245681_at	beta-fructofuranosidase, putative / invertase, putative / saccharase, putative / beta-fructosidase, putative	At1g56560	7.80585	8.04431	-0.238466	0	7.89832	7.96927	-0.0709521	0	7.7099	7.95477	-0.244867	0
245682_at	zinc finger (C3HC4-type RING finger) family protein	At5g08750	6.54624	6.53954	0.0067035	0	6.33746	6.65029	-0.312833	0	6.67275	6.66988	0.00287016	0
245683_at	ubiquitin-specific protease 8, putative (UBP8)	At5g22030	6.87925	6.99527	-0.11602	0	6.96152	7.09467	-0.133146	0	7.13938	7.09167	0.0477016	0
245684_at	zinc finger (C3HC4-type RING finger) family protein	At5g22000	9.28603	8.8043	0.481731	0	9.88758	9.20222	0.685352	1	9.57664	9.04438	0.53226	0
245685_at	E2F transcription factor-1 (E2F1)	At5g22220	4.90988	4.92598	-0.016099	0	4.96187	4.95537	0.00649711	0	4.99486	4.81569	0.179172	0
245686_at	DNAJ heat shock protein, putative	At5g22060	9.75985	9.38146	0.37839	0	10.7761	9.91891	0.857213	1	10.0372	9.79	0.247214	0
245687_at	protease-related	At1g28320	7.70453	7.71745	-0.0129143	0	7.82418	7.82005	0.00413016	0	7.91926	7.79984	0.119421	0
245688_at	pollen Ole e 1 allergen and extensin family protein	At1g28290	5.47182	6.1985	-0.726678	0	4.92294	5.80443	-0.88149	-1	5.61675	5.88946	-0.272716	0
245689_at	phosphoglycerate/bisphosphoglycerate mutase family protein	At5g04120	4.02541	4.12665	-0.101242	0	4.04815	3.95869	0.0894646	0	3.89904	4.07568	-0.176641	0
245690_at	PAL3: phenylalanine ammonia-lyase 3 (PAL3)	At5g04230	6.45493	6.19354	0.261396	0	5.91116	6.14686	-0.235704	0	6.26579	6.48157	-0.21578	0
245691_at	zinc finger (C2H2 type) family protein / transcription factor jumonji (jmj) family protein	At5g04240	7.30078	7.2963	0.0044773	0	7.5815	7.40207	0.179429	0	7.51216	7.34908	0.163083	0
245692_at	basic helix-loop-helix (bHLH) family protein	At5g04150	5.21351	5.92827	-0.714757	0	4.95651	6.29037	-1.33386	0	5.13905	5.90708	-0.768035	0
245693_at	thioredoxin family protein	At5g04260	8.79025	8.64517	0.145081	0	9.04432	8.86395	0.180364	0	8.89406	8.84541	0.0486457	0
245694_at	calcium-binding EF hand family protein	At5g04170	8.93052	8.68163	0.248886	0	9.44147	8.80414	0.637333	0	9.16851	8.79241	0.376099	0
245695_at	zinc finger (DHHC type) family protein	At5g04270	6.54642	6.22585	0.32057	0	6.569	6.37173	0.197273	0	6.59741	6.23797	0.359435	0
245696_at	phytochrome kinase substrate-related	At5g04190	3.8245	3.96883	-0.144337	0	4.07514	3.83585	0.239289	0	4.0593	3.90225	0.157047	0
245697_at	latex-abundant protein, putative (AMC9) / caspase family protein	At5g04200	4.36046	4.63636	-0.275899	0	4.29464	4.32099	-0.0263507	0	4.30734	4.56897	-0.261634	0
245698_at	phosphate translocator-related	At5g04160	7.55504	8.13677	-0.581732	0	7.38059	8.05704	-0.676447	0	7.45374	8.1785	-0.724759	0
245699_at	OTU-like cysteine protease family protein	At5g04250	7.26743	7.63852	-0.371086	0	6.93476	7.61277	-0.678005	0	6.84376	7.81348	-0.969721	0
245700_at	carbonic anhydrase family protein	At5g04180	5.63425	5.4689	0.165345	0	5.36777	5.37059	-0.00281956	0	5.23174	5.51401	-0.282273	0
245701_at	glu1: glutamate synthase (GLU1) / ferredoxin-dependent glutamate synthase (Fd-GOGAT 1)	At5g04140	10.9646	11.4535	-0.488835	0	10.6798	11.3292	-0.649362	0	11.2554	11.3928	-0.137408	0
245702_at	C2 domain-containing protein (sytC)	At5g04220	5.99137	5.82043	0.170947	0	6.25278	5.73335	0.51944	0	6.1037	5.75293	0.350772	0
245703_at	S-adenosyl-L-methionine:carboxyl methyltransferase family protein	At5g04380	3.44083	3.42762	0.0132045	0	3.29664	3.2825	0.0141452	0	3.42324	3.44742	-0.0241728	0
245704_at	KOW domain-containing transcription factor family protein	At5g04290	6.65485	6.5114	0.143451	0	6.87679	6.47845	0.398334	0	6.67206	6.38389	0.288171	0
245705_at	zinc finger (C2H2 type) family protein	At5g04390	3.79737	3.74269	0.0546798	0	3.64309	3.68752	-0.0444283	0	3.67682	3.65629	0.0205273	0
245706_at	pectate lyase family protein	At5g04300	4.9845	4.79655	0.187945	0	4.78644	4.86171	-0.0752663	0	4.92189	4.86063	0.0612578	0
245707_at	no apical meristem (NAM) family protein	At5g04400	4.44159	4.4307	0.0108905	0	4.1906	4.32706	-0.136465	0	4.09998	4.26594	-0.165959	0
245708_at	pectate lyase family protein	At5g04310	4.71595	4.53828	0.177671	0	4.39015	4.5026	-0.112446	0	4.64199	4.53389	0.108098	0
245709_at	expressed protein	At5g04320	5.61161	5.71413	-0.102526	0	5.72032	6.01473	-0.294412	0	5.86579	5.90446	-0.0386747	0
245710_at	cytochrome P450, putative / ferulate-5-hydroxylase, putative	At5g04330	5.40757	5.20053	0.207045	0	5.35517	5.51511	-0.159943	0	5.5652	5.3097	0.255502	0
245711_at	zinc finger (C2H2 type) family protein	At5g04340	8.20575	8.54188	-0.336127	0	8.06131	7.12912	0.932186	0	8.60021	7.48289	1.11732	0
245712_at	pullulanase, putative / starch debranching enzyme, putative	At5g04360	7.45317	7.81335	-0.360187	0	6.78313	7.65082	-0.867689	0	7.7343	7.92339	-0.189091	0
245713_at	S-adenosyl-L-methionine:carboxyl methyltransferase family protein	At5g04370	3.42005	3.38394	0.0361099	0	3.50182	3.42449	0.0773326	0	3.48092	3.42674	0.054178	0
245714_at	glycine-rich RNA-binding protein	At5g04280	8.22405	8.15668	0.0673762	0	8.20625	8.14008	0.0661736	0	8.21179	8.15611	0.055676	0
245715_s_at	ATP synthase beta chain 1, mitochondrial	At5g08690	11.7076	11.6229	0.0846867	0	12.0085	11.5468	0.461738	1	12.0038	11.6182	0.385646	0
245716_at	pyridine nucleotide-disulphide oxidoreductase family protein	At5g08740	7.53446	8.13254	-0.598081	0	7.75712	8.09585	-0.338739	0	7.71755	8.1324	-0.414848	0
245717_at	glycine-rich protein	At5g33390	5.37968	5.54747	-0.167792	0	5.44471	5.32496	0.119756	0	5.29653	5.50642	-0.209886	0
245718_at	DNA topoisomerase II family protein	At5g04100	6.82979	7.26398	-0.434189	0	6.56838	7.02808	-0.459696	0	6.61918	6.96529	-0.346112	0
245719_at	DNA topoisomerase II family protein	At5g04110	4.16186	4.30791	-0.146044	0	3.94552	4.42636	-0.480841	0	4.34218	4.59039	-0.248207	0
245720_at	RNA recognition motif (RRM)-containing protein	At5g04210	4.47442	4.44388	0.0305335	0	4.43965	4.35957	0.0800748	0	4.29716	4.33031	-0.0331559	0
245721_s_at	protein kinase, putative	At1g73460	7.02588	6.86711	0.158771	0	7.29959	7.18213	0.117457	0	7.33272	7.14012	0.192593	0
245722_at	sec34-like family protein	At1g73430	5.97602	6.05601	-0.0799845	0	6.45423	6.13181	0.322416	0	6.25397	6.07335	0.180621	0
245723_at	pentatricopeptide (PPR) repeat-containing protein	At1g73400	6.35727	6.3719	-0.0146298	0	6.65954	6.62642	0.0331181	0	6.38169	6.6929	-0.311203	0
245724_at	expressed protein	At1g73390	6.88957	7.97564	-1.08607	0	7.15583	8.05052	-0.894692	0	6.93052	8.01035	-1.07982	0
245725_at	sucrose synthase, putative / sucrose-UDP glucosyltransferase, putative	At1g73370	5.5428	5.6251	-0.0822938	0	5.62815	5.44467	0.183485	0	5.19868	5.6451	-0.44642	0
245726_at	homeobox-leucine zipper family protein / lipid-binding START domain-containing protein	At1g73360	4.15114	3.98342	0.167723	0	4.0799	4.0973	-0.0174005	0	4.10618	4.19203	-0.0858506	0
245727_at	expressed protein	At1g73350	5.68782	5.73097	-0.0431544	0	5.63377	5.52838	0.105392	0	5.82454	5.94195	-0.117411	0
245728_at	cytochrome P450 family protein	At1g73340	4.96086	4.98923	-0.0283745	0	4.70926	4.92277	-0.213516	0	4.54654	4.85885	-0.312309	0
245729_at	RNA recognition motif (RRM)-containing protein	At1g73490	8.33609	8.66211	-0.326019	0	8.58347	8.72701	-0.143541	0	8.50995	8.68228	-0.172325	0
245730_at	expressed protein	At1g73470	9.49442	9.81666	-0.322246	0	8.88056	9.90634	-1.02578	-1	9.43078	9.93682	-0.506036	0
245731_at	mitogen-activated protein kinase kinase (MAPKK), putative (MKK9)	At1g73500	9.09956	9.0712	0.0283683	0	9.13749	8.87685	0.260641	0	9.66904	8.97308	0.695952	0
245732_at	calmodulin-related	At1g73440	6.92358	6.77725	0.146333	0	6.8205	6.93211	-0.111613	0	6.96048	6.7978	0.162683	0
245733_at	expressed protein	At1g73380	7.42056	7.08421	0.336351	0	7.47254	7.25864	0.213907	0	7.61737	7.22708	0.390289	0
245734_at	hydrolase, alpha/beta fold family protein	At1g73480	7.87029	8.59427	-0.723981	0	7.01921	8.54068	-1.52147	0	7.63536	8.94234	-1.30698	0
245735_at	myb family transcription factor (MYB54)	At1g73410	3.56227	3.64177	-0.0795046	0	3.6198	3.54019	0.0796097	0	3.54653	3.62811	-0.081582	0
245736_at	Dr4: protease inhibitor, putative (DR4)	At1g73330	4.30247	4.59153	-0.289065	0	4.11055	4.48942	-0.378864	0	4.37238	4.3571	0.0152791	0
245737_at	DNAJ chaperone C-terminal domain-containing protein	At1g44160	4.03311	3.83684	0.19627	0	3.70918	3.8137	-0.10452	0	3.90218	3.8718	0.0303752	0
245738_at	nucellin protein, putative	At1g44130	4.22486	3.70177	0.523085	0	6.4999	3.70681	2.79309	1	4.45279	3.62676	0.826033	0
245739_at	cyclin, putative	At1g44110	4.42243	4.42003	0.00239705	0	4.10259	4.167	-0.0644096	0	4.20241	4.25223	-0.0498189	0
245740_at	AAP5: amino acid permease 5, putative (AAP5)	At1g44100	7.48498	6.97044	0.514547	0	7.59135	7.32532	0.266031	0	7.80199	7.46322	0.33877	0
245741_at	C2 domain-containing protein / armadillo/beta-catenin repeat family protein	At1g44120	3.99037	4.09502	-0.104649	0	3.97969	4.07053	-0.0908406	0	4.13339	4.03516	0.0982354	0
245742_at	aldehyde dehydrogenase, putative (ALDH)	At1g44170	7.65059	7.81874	-0.168152	0	7.17037	7.98406	-0.813695	-1	7.80534	7.88532	-0.0799846	0
245743_at	expressed protein	At1g51080	6.2942	7.60108	-1.30688	0	4.89422	6.88768	-1.99346	-1	5.78734	7.15964	-1.3723	0
245744_at	plastid-lipid associated protein PAP / fibrillin family protein	At1g51110	8.47509	9.34161	-0.866521	0	7.80138	9.42606	-1.62468	-1	8.58674	9.27604	-0.6893	0
245745_at	plastid-lipid associated protein PAP / fibrillin family protein	At1g51115	8.60404	9.60845	-1.00441	0	7.7661	9.66022	-1.89412	0	8.65994	9.54511	-0.885169	0
245746_at	basic helix-loop-helix (bHLH) family protein	At1g51070	8.13818	8.20791	-0.0697317	0	7.86084	7.90342	-0.0425768	0	7.75455	8.1476	-0.393051	0
245747_at	expressed protein	At1g51100	6.22683	7.3438	-1.11697	0	5.48966	7.28439	-1.79473	-1	6.21203	7.27652	-1.06449	0
245748_at	basic helix-loop-helix (bHLH) family protein	At1g51140	7.20355	8.11718	-0.913629	0	6.31164	7.86374	-1.5521	-1	6.8677	8.2484	-1.3807	0
245749_at	heavy-metal-associated domain-containing protein	At1g51090	7.59482	8.87789	-1.28306	0	5.67129	8.13157	-2.46028	0	6.57856	8.67354	-2.09498	0
245750_at	histone H2A, putative	At1g51060	9.26507	9.46399	-0.198922	0	9.18822	9.23743	-0.0492102	0	9.74012	9.39776	0.342352	0
245751_s_at	cell cycle control protein-related	At1g25988	7.80164	7.48928	0.312364	0	8.14057	7.71288	0.42769	0	7.92516	7.86277	0.06239	0
245752_at	hypothetical protein	At1g35150	3.3319	3.45936	-0.127458	0	3.40739	3.44527	-0.0378808	0	3.3447	3.44085	-0.0961579	0
245753_at	hypothetical protein	At1g35143	3.11672	3.12444	-0.0077217	0	3.15158	3.08245	0.0691269	0	3.1022	3.11485	-0.0126504	0
245754_at	expressed protein	At1g35183	3.08396	3.17197	-0.0880076	0	3.16773	3.14246	0.0252774	0	3.27202	3.20205	0.0699694	0
245755_at	expressed protein	At1g35210	6.34962	4.99166	1.35797	0	7.2498	5.26906	1.98074	1	6.20759	4.45581	1.75178	1
245756_at	oxidoreductase, 2OG-Fe(II) oxygenase family protein	At1g35190	7.54503	6.94076	0.604275	0	7.79824	7.03419	0.764046	0	7.83918	7.20611	0.633078	0
245757_at	phosphate-responsive protein, putative	At1g35140	6.74775	5.45328	1.29446	0	6.31466	4.88624	1.42842	0	5.62151	5.27911	0.342402	0
245758_at	myb family transcription factor (KAN2)	At1g32240	5.02646	4.57328	0.453177	0	4.84309	4.92254	-0.079441	0	5.06565	4.81082	0.254824	0
245759_at	expressed protein	At1g66900	7.73605	7.97609	-0.240036	0	7.83401	7.97801	-0.144005	0	8.02218	7.9608	0.0613814	0
245760_s_at	protein kinase, putative	At1g66920	8.39947	7.95798	0.441482	0	9.29752	8.23948	1.05803	1	8.48443	8.09288	0.391553	0
245761_at	expressed protein	At1g66890	7.86506	8.56893	-0.703868	0	7.03514	8.17247	-1.13732	-1	8.06277	8.17833	-0.115558	0
245762_at	ATP-dependent DNA helicase, putative	At1g27880	4.54552	4.59436	-0.0488401	0	4.44546	4.43933	0.00612162	0	4.55301	4.75117	-0.198156	0
245763_at	expressed protein	At1g27850	7.07484	7.15189	-0.077052	0	7.10905	7.1429	-0.0338552	0	7.2155	7.29245	-0.0769479	0
245764_s_at	transducin family protein / WD-40 repeat family protein	At1g27840	6.56939	6.80211	-0.232719	0	6.63997	6.68791	-0.047939	0	6.59493	6.76339	-0.168457	0
245765_at	leucine-rich repeat family protein	At1g33600	9.85535	9.81053	0.0448201	0	9.89358	10.0553	-0.161739	0	9.82621	9.88038	-0.0541665	0
245766_at	At1g33580	At1g33580	3.59935	3.71933	-0.119983	0	3.76248	3.75026	0.0122208	0	3.65319	3.74098	-0.0877904	0
245767_at	leucine-rich repeat family protein	At1g33610	4.2731	4.17407	0.0990285	0	4.36515	4.28575	0.0794055	0	4.24576	4.33153	-0.0857722	0
245768_at	disease resistance protein-related / LRR protein-related	At1g33590	10.9664	10.9088	0.0575677	0	11.0768	10.9518	0.125046	0	11.4639	11.1997	0.264159	0
245769_at	sugar transporter family protein	At1g30220	5.62631	5.85925	-0.232941	0	5.61107	5.48419	0.126887	0	5.42109	5.55391	-0.132825	0
245770_at	PELP1-related	At1g30240	6.15502	6.58536	-0.430344	0	6.51987	6.92805	-0.408176	0	6.34044	6.81326	-0.472822	0
245771_at	expressed protein	At1g30250	9.93162	9.6878	0.243818	0	9.45017	10.2292	-0.77903	0	9.91841	10.2847	-0.366284	0
245772_at	expressed protein	At1g30300	6.32152	6.22788	0.0936396	0	6.67731	6.0896	0.587713	0	6.5435	6.23633	0.307163	0
245773_at	pentatricopeptide (PPR) repeat-containing protein	At1g30290	6.8543	6.78491	0.0693862	0	6.92471	6.88246	0.0422497	0	6.93918	6.76938	0.169802	0
245774_at	TCP family transcription factor, putative	At1g30210	7.64435	7.8626	-0.218248	0	7.80068	7.84727	-0.0465896	0	8.02003	7.93064	0.0893916	0
245775_at	CBL-interacting protein kinase 23 (CIPK23)	At1g30270	7.23534	6.5217	0.713634	0	8.23638	6.51096	1.72541	1	7.90723	6.79697	1.11026	0
245776_at	expressed protein	At1g30260	10.6532	11.0235	-0.370324	0	10.0143	11.5043	-1.48993	-1	10.4148	11.5174	-1.10256	0
245777_at	MutT/nudix family protein	At1g73540	6.69381	6.84296	-0.149147	0	7.07884	5.9678	1.11104	0	7.33413	6.42285	0.911285	0
245778_at	RNA recognition motif (RRM)-containing protein	At1g73530	8.31874	8.49969	-0.180954	0	7.78751	8.48381	-0.696304	0	8.0379	8.50148	-0.463578	0
245779_at	hypothetical protein	At1g73510	3.5321	3.68534	-0.153233	0	3.46061	3.62557	-0.164959	0	3.52831	3.54413	-0.0158231	0
245780_at	expressed protein	At1g45688	9.47491	9.46748	0.00742459	0	9.57871	9.33761	0.241099	0	9.35281	9.30495	0.0478613	0
245781_at	expressed protein	At1g45976	7.81927	7.26902	0.55025	0	7.80326	7.5975	0.205766	0	7.77245	7.54573	0.226715	0
245782_at	At1g35200	At1g35200	3.71931	3.76966	-0.0503442	0	3.92919	3.76138	0.167804	0	3.77415	3.75969	0.0144553	0
245783_s_at	expressed protein	At1g35180	5.37374	6.18603	-0.812292	0	5.11725	6.21701	-1.09976	-1	5.03334	6.13152	-1.09818	0
245784_at	expressed protein	At1g32190	5.98793	5.54678	0.441141	0	6.03101	5.65859	0.372416	0	6.23389	5.71	0.523896	0
245785_at	cellulose synthase family protein	At1g32180	4.04611	4.03365	0.0124602	0	3.99241	3.77421	0.218194	0	4.0613	3.83235	0.22895	0
245786_at	bZIP transcription factor family protein	At1g32150	6.91159	6.69326	0.218325	0	7.15126	6.80889	0.342369	0	6.89556	6.7426	0.15296	0
245787_at	IWS1 C-terminus family protein	At1g32130	8.87351	8.60395	0.269562	0	9.51292	8.83609	0.676831	0	9.12701	8.8153	0.311716	0
245788_at	expressed protein	At1g32120	6.88354	5.97315	0.910396	1	7.63403	6.3619	1.27213	1	6.80747	6.26261	0.544866	0
245789_at	early-responsive to dehydration protein-related / ERD protein-related	At1g32090	6.35138	7.27806	-0.926679	0	4.85319	6.93382	-2.08063	-1	5.51918	6.87281	-1.35363	0
245790_at	ATS1: glycerol-3-phosphate acyltransferase, chloroplast (ATS1)	At1g32200	9.10155	9.6359	-0.534351	0	8.27831	9.47679	-1.19849	-1	8.78163	9.42687	-0.645233	0
245791_at	defender against cell death 1 (DAD1)	At1g32210	10.4182	9.93914	0.479048	0	10.5455	9.94442	0.601101	1	10.4925	9.95872	0.533739	0
245792_at	pinoresinol-lariciresinol reductase, putative	At1g32100	4.98402	5.2955	-0.311484	0	4.82212	5.08575	-0.263627	0	4.78554	4.84961	-0.0640732	0
245793_at	expressed protein	At1g32220	10.1055	10.7992	-0.693663	0	9.39105	10.9407	-1.54966	-1	9.76652	10.9638	-1.19726	-1
245794_at	XTR4: xyloglucan:xyloglucosyl transferase, putative / xyloglucan endotransglycosylase, putative / endo-xyloglucan transferase, putative (XTR4)	At1g32170	7.50608	6.79282	0.713268	0	7.55033	6.46532	1.08501	0	7.23609	6.32959	0.906499	0
245795_at	expressed protein	At1g32160	9.36546	9.77556	-0.410102	0	8.95076	9.73225	-0.781492	0	9.43195	9.67032	-0.238367	0
245796_at	WWE domain-containing protein / ceo protein, putative (CEO)	At1g32230	9.50463	9.01647	0.488162	0	10.4703	9.39456	1.07573	1	9.9642	9.28237	0.681834	0
245797_at	defective chloroplasts and leaves protein-related / DCL protein-related	At1g45261	8.66964	8.96071	-0.291069	0	8.16891	8.77987	-0.610959	-1	8.55929	8.9109	-0.351612	0
245798_at	hypothetical protein	At1g45545	3.59746	3.58345	0.0140133	0	3.68904	3.78956	-0.100524	0	3.62049	3.67668	-0.0561846	0
245799_at	leucine-rich repeat family protein	At1g45616	3.59344	3.80815	-0.21471	0	3.73061	3.75298	-0.0223701	0	3.67361	3.73049	-0.0568722	0
245800_at	heat shock transcription factor family protein	At1g46264	5.57863	5.4589	0.119722	0	5.19397	5.69491	-0.50094	0	5.46079	5.49513	-0.0343439	0
245801_at	F-box family protein-related	At1g46912	3.77225	3.66707	0.105184	0	3.63578	3.69041	-0.0546297	0	3.56827	3.68895	-0.120679	0
245802_at	F-box family protein	At1g46840	3.6267	3.75368	-0.12698	0	3.84309	3.59859	0.2445	0	3.5236	3.63299	-0.109388	0
245803_at	cysteine proteinase (RD21A) / thiol protease	At1g47128	11.6314	11.4586	0.172803	0	11.563	11.4711	0.0918563	0	11.8033	11.5094	0.293938	0
245804_at	hypothetical protein	At1g46696	3.9214	3.91368	0.00772	0	3.86199	3.82527	0.0367208	0	3.7967	4.0265	-0.229795	0
245805_at	hypothetical protein	At1g46336	3.15272	3.19477	-0.0420493	0	3.21393	3.16048	0.0534516	0	3.20851	3.12665	0.0818683	0
245806_at	LHCA5: chlorophyll A-B binding protein, putative (LHCA5)	At1g45474	10.8585	11.2086	-0.350093	0	10.156	11.251	-1.09501	-1	10.6734	11.2276	-0.554245	0
245807_at	RAP2.1: AP2 domain-containing protein RAP2.1 (RAP2.1)	At1g46768	6.28495	6.45114	-0.166181	0	5.9988	6.25671	-0.25791	0	6.67018	6.45603	0.214154	0
245808_at	RNA-binding protein (XF41)	At1g58470	5.53588	5.48464	0.0512408	0	5.78356	5.36933	0.414235	0	5.59407	5.70047	-0.106397	0
245809_at	squalene monooxygenase, putative / squalene epoxidase, putative	At1g58440	8.54675	8.61987	-0.0731217	0	8.13803	8.66368	-0.525652	0	8.56867	8.50433	0.0643407	0
245810_at	expressed protein	At1g37607	6.92367	7.00125	-0.0775753	0	6.63713	6.79816	-0.161029	0	6.6003	6.98021	-0.379914	0
245811_at	At1g37826	At1g37826	3.44102	3.5781	-0.13708	0	3.47956	3.51382	-0.0342607	0	3.48749	3.55841	-0.0709223	0
245812_at	At1g37900	At1g37900	3.20044	3.25772	-0.0572805	0	3.30377	3.20523	0.0985333	0	3.30471	3.26673	0.0379725	0
245813_at	zinc finger protein-related	At1g49920	3.73192	3.88594	-0.154024	0	3.71668	3.87771	-0.161027	0	3.75804	3.79758	-0.0395413	0
245814_at	WD-40 repeat family protein / mitotic checkpoint protein, putative	At1g49910	4.07867	4.26595	-0.187283	0	4.16828	4.06003	0.108247	0	4.06435	4.02897	0.0353853	0
245815_at	hypothetical protein	At1g26090	6.91459	6.83172	0.0828669	0	6.86003	6.89236	-0.032331	0	7.0366	6.85911	0.177492	0
245816_at	expressed protein	At1g26210	5.06868	5.14046	-0.0717742	0	4.18273	4.89301	-0.710286	0	5.0104	5.10625	-0.0958551	0
245817_at	metal-dependent phosphohydrolase HD domain-containing protein	At1g26160	8.41085	8.34976	0.0610874	0	8.27225	8.3174	-0.0451514	0	8.39505	8.43049	-0.0354368	0
245818_at	cytochrome B561 family protein	At1g26100	6.19503	6.79322	-0.598195	0	5.36758	6.71464	-1.34706	-1	6.11139	6.85278	-0.741386	0
245819_at	MADS-box protein, putative	At1g26310	4.15852	4.09925	0.059273	0	4.01423	4.09587	-0.0816397	0	4.05032	4.03751	0.0128158	0
245820_at	NADP-dependent oxidoreductase, putative	At1g26320	5.44753	5.49968	-0.0521505	0	5.40149	5.31862	0.082869	0	5.11731	5.26045	-0.143146	0
245821_at	phosphatidylinositol 3- and 4-kinase family protein	At1g26270	8.75266	8.22609	0.526566	0	9.07136	8.48089	0.590467	0	8.4345	8.49568	-0.0611816	0
245822_at	expressed protein	At1g26110	9.4532	9.43296	0.0202467	0	9.84067	9.56674	0.27393	0	9.78937	9.52619	0.263181	0
245823_at	hypothetical protein	At1g57906	3.71744	3.69479	0.0226503	0	3.74359	3.72604	0.0175534	0	3.66521	3.70465	-0.0394424	0
245824_at	purine permease-related	At1g57943	5.37655	4.98762	0.38893	0	4.98306	4.58225	0.400813	0	4.84049	4.82984	0.0106466	0
245825_at	shaggy-related protein kinase kappa, putative / ASK-kappa, putative	At1g57870	7.83867	7.87259	-0.033919	0	7.79906	7.82206	-0.0230051	0	8.13941	7.81135	0.32806	0
245826_at	Toll-Interleukin-Resistance (TIR) domain-containing protein	At1g57850	3.97987	4.1555	-0.175633	0	3.92217	4.04078	-0.118617	0	3.77006	4.20903	-0.438969	0
245827_at	Toll-Interleukin-Resistance (TIR) domain-containing protein	At1g57830	4.30017	4.42482	-0.124649	0	4.18414	4.36575	-0.181604	0	4.15912	4.19861	-0.0394958	0
245828_at	zinc finger (C3HC4-type RING finger) family protein	At1g57820	6.89999	7.07575	-0.175764	0	6.2406	7.03562	-0.79502	0	6.77214	7.01485	-0.242705	0
245829_at	heavy-metal-associated domain-containing protein	At1g57780	3.49853	3.4503	0.0482393	0	3.25997	3.28666	-0.0266964	0	3.26016	3.46041	-0.200248	0
245830_at	F-box family protein	At1g57790	7.2273	6.94932	0.277979	0	6.89595	7.05483	-0.158886	0	7.07546	6.8672	0.208263	0
245831_at	expressed protein	At1g48840	6.11513	5.83827	0.276861	0	6.02539	6.13804	-0.112648	0	6.10153	6.14043	-0.0388971	0
245832_at	chorismate synthase, putative / 5-enolpyruvylshikimate-3-phosphate phospholyase, putative	At1g48850	9.30244	8.88953	0.412909	0	9.87528	8.95389	0.92138	1	9.51633	9.06655	0.449778	0
245833_at	At1g42220	At1g42220	4.57693	4.54913	0.0278033	0	4.3851	4.33156	0.0535356	0	4.27625	4.47327	-0.19702	0
245834_at	At1g42200	At1g42200	3.82624	3.8688	-0.0425617	0	3.57834	3.59346	-0.015123	0	3.70619	3.79463	-0.0884319	0
245835_at	hypothetical protein	At1g42190	3.44436	3.33993	0.104424	0	3.39758	3.38176	0.0158267	0	3.40275	3.376	0.0267487	0
245836_at	replication protein-related	At1g42250	3.20946	3.2092	0.000256683	0	3.26421	3.27571	-0.0115052	0	3.26218	3.29827	-0.0360864	0
245837_at	peptidyl-prolyl cis-trans isomerase FKBP-type family protein	At1g58450	3.23777	3.27132	-0.0335518	0	3.26544	3.22144	0.0439957	0	3.2651	3.1518	0.113297	0
245838_at	disease resistance protein (CC-NBS-LRR class), putative	At1g58410	4.14224	4.13502	0.00722206	0	4.32397	4.12533	0.198638	0	4.25924	4.10521	0.154034	0
245839_at	disease resistance protein (CC-NBS-LRR class), putative	At1g58390	3.9711	4.15305	-0.181957	0	4.26852	4.06857	0.199951	0	3.98596	4.08537	-0.0994121	0
245840_at	expressed protein	At1g58420	7.52505	5.38011	2.14494	0	7.89492	5.69679	2.19813	0	6.96631	5.66774	1.29857	0
245841_s_at	40S ribosomal protein S2 (RPS2A)	At1g58380	12.4606	12.4142	0.0463913	0	12.6081	12.3253	0.282803	0	12.5512	12.4125	0.138678	0
245842_at	GDSL-motif lipase/hydrolase family protein	At1g58430	3.78989	3.94938	-0.159492	0	3.7628	3.67438	0.0884149	0	3.69243	3.72048	-0.0280568	0
245843_at	expressed protein	At1g26180	7.82624	8.05828	-0.232046	0	7.4559	8.08722	-0.63132	0	7.63663	7.97919	-0.342556	0
245844_at	importin beta-2 subunit family protein	At1g26170	6.99895	7.06153	-0.0625835	0	7.12549	7.23702	-0.111524	0	7.20641	7.30552	-0.0991105	0
245845_at	protein kinase family protein	At1g26150	6.5992	7.4204	-0.821195	0	6.23799	7.17785	-0.939861	0	6.5404	7.01844	-0.478042	0
245846_at	haloacid dehalogenase-like hydrolase family protein	At1g26130	6.44248	6.37988	0.0625955	0	7.08317	6.74631	0.336857	0	6.42904	6.66039	-0.231351	0
245847_at	myb family transcription factor	At5g11050	4.5613	4.81445	-0.25315	0	4.417	4.62984	-0.212838	0	4.46025	4.48668	-0.026426	0
245848_at	WD-40 repeat family protein	At5g13480	6.80309	6.89358	-0.0904877	0	6.81881	6.90512	-0.0863129	0	6.73064	6.90828	-0.17764	0
245849_at	peptidase M1 family protein	At5g13520	5.83917	6.61263	-0.773459	0	5.71425	6.43399	-0.719737	0	5.69333	6.49864	-0.805309	0
245850_at	protein kinase family protein / ankyrin repeat family protein	At5g13530	4.49772	4.40854	0.0891856	0	4.43813	4.43881	-0.000681611	0	4.53562	4.4585	0.0771239	0
245851_at	expressed protein	At5g13540	6.00951	6.20897	-0.199463	0	6.80923	6.25436	0.554869	0	6.44163	6.18977	0.251858	0
245852_at	ribosomal protein L10 family protein	At5g13510	11.2335	11.5752	-0.341615	0	10.6463	11.6091	-0.96279	-1	10.9009	11.5825	-0.681574	0
245853_at	expressed protein	At5g13500	8.025	7.53207	0.49293	0	8.16385	7.78889	0.374964	0	7.99005	7.7151	0.274954	0
245854_at	ADP, ATP carrier protein 2, mitochondrial / ADP/ATP translocase 2 / adenine nucleotide translocator 2 (ANT2)	At5g13490	8.17409	8.03338	0.140715	0	8.99093	8.11739	0.873542	0	8.46028	7.84444	0.615846	0
245855_at	sulfate transporter family protein	At5g13550	7.58794	7.20941	0.378532	0	7.8446	7.75215	0.0924497	0	7.79608	7.66575	0.130335	0
245856_at	hypothetical protein	At5g28240	4.25204	4.25281	-0.000767072	0	4.20632	4.22839	-0.0220707	0	4.22972	4.20435	0.0253697	0
245857_at	hypothetical protein	At5g28270	3.63721	3.8089	-0.171687	0	3.53005	3.89869	-0.368645	0	3.56002	3.79233	-0.232309	0
245858_at	At5g28280	At5g28280	3.92323	3.99153	-0.0682971	0	3.87618	3.90083	-0.0246546	0	3.83421	3.88983	-0.0556208	0
245859_at	protein kinase, putative	At5g28290	5.75991	5.94217	-0.182263	0	5.45073	6.26952	-0.81879	0	5.72072	6.37203	-0.651305	0
245860_at	oxidoreductase-related	At5g28310	5.40074	5.57695	-0.176207	0	5.21202	5.46862	-0.256603	0	5.32476	5.47666	-0.151903	0
245861_at	trihelix DNA-binding protein, putative	At5g28300	6.65866	5.91501	0.743651	0	5.90205	6.19674	-0.294691	0	6.77434	6.31735	0.456987	0
245862_at	expressed protein	At5g01010	9.04131	8.62173	0.419576	0	9.45491	8.85505	0.599862	0	9.36269	8.83587	0.526818	0
245863_s_at	helicase domain-containing protein	At1g58050	5.35563	5.14145	0.214178	0	5.583	5.31983	0.263172	0	5.55565	5.18481	0.370845	0
245864_at	expressed protein	At1g58070	5.08938	5.25396	-0.164571	0	5.2213	5.13553	0.0857726	0	5.05609	5.01391	0.0421787	0
245865_at	DNA-binding bromodomain-containing protein	At1g58025	4.07797	4.07369	0.00428251	0	3.94541	4.01035	-0.0649315	0	3.86888	4.01802	-0.149138	0
245866_s_at	purine permease-related	At1g57990	9.19642	8.95405	0.242376	0	8.24333	8.57212	-0.328786	0	8.23559	8.472	-0.236416	0
245867_at	ATP-PRT1: ATP phosphoribosyl transferase 1 (ATP-PRT1)	At1g58080	9.64945	9.84455	-0.195104	0	9.39103	9.82698	-0.435949	0	9.67506	9.90936	-0.234304	0
245868_at	amino acid permease family protein	At1g58032	9.27305	8.9755	0.297549	0	9.33663	9.01878	0.317849	0	9.3669	8.97265	0.394255	0
245869_at	hypothetical protein	At1g26330	4.32362	4.48881	-0.165188	0	4.20466	4.38618	-0.181517	0	4.39214	4.52821	-0.136068	0
245870_at	BSD domain-containing protein	At1g26300	7.22961	6.93607	0.293535	0	7.52635	7.06152	0.464824	0	7.50542	7.14537	0.360049	0
245871_at	hypothetical protein	At1g26290	3.52499	3.62347	-0.0984823	0	3.62606	3.53984	0.0862255	0	3.63232	3.5949	0.037423	0
245872_at	BSD domain-containing protein	At1g26280	5.2792	5.22384	0.0553638	0	5.64429	5.09015	0.554141	0	5.63354	5.25046	0.383083	0
245873_at	basic helix-loop-helix (bHLH) family protein	At1g26260	5.01835	4.75921	0.259144	0	5.59835	5.11505	0.483296	0	5.24807	4.88465	0.363424	0
245874_at	proline-rich extensin, putative	At1g26250	4.10988	4.02016	0.0897183	0	3.96636	4.068	-0.101634	0	3.94719	4.0355	-0.0883129	0
245875_at	proline-rich extensin-like family protein	At1g26240	3.72235	4.13065	-0.408307	0	3.77082	3.85726	-0.0864408	0	3.8058	3.74432	0.0614855	0
245876_at	chaperonin, putative	At1g26230	7.94122	8.59829	-0.657063	0	6.58179	8.37852	-1.79673	-1	7.46711	8.38906	-0.921941	0
245877_at	GCN5-related N-acetyltransferase (GNAT) family protein	At1g26220	7.94721	7.94267	0.00453981	0	7.51368	7.71284	-0.19916	0	7.99856	7.77925	0.219316	0
245878_at	phosphoribulokinase/uridine kinase family protein	At1g26190	6.02688	6.16564	-0.138763	0	6.11208	6.15917	-0.0470866	0	6.04507	6.13502	-0.0899466	0
245879_at	chloroplast outer membrane translocon subunit, putative	At5g09420	6.21865	5.78688	0.431768	0	7.15982	6.13036	1.02946	1	6.47662	5.85927	0.617345	0
245880_at	hydrolase, alpha/beta fold family protein	At5g09430	3.56731	3.73346	-0.166158	0	3.49702	3.70582	-0.208803	0	3.53757	3.60048	-0.0629018	0
245881_at	expressed protein	At5g09460	7.40608	7.51034	-0.104255	0	7.37717	7.40216	-0.0249888	0	8.15652	7.75306	0.403457	0
245882_at	mitochondrial substrate carrier family protein	At5g09470	4.63888	4.40612	0.232752	0	5.14556	4.38508	0.76048	0	5.0062	4.4212	0.584999	0
245883_at	40S ribosomal protein S15 (RPS15C)	At5g09500	3.9413	3.93845	0.00284502	0	3.84587	3.86353	-0.0176665	0	3.94023	3.86785	0.0723888	0
245884_at	2-oxoisovalerate dehydrogenase, putative / 3-methyl-2-oxobutanoate dehydrogenase, putative / branched-chain alpha-keto acid dehydrogenase E1 alpha subunit, putative	At5g09300	5.59859	5.64599	-0.0474041	0	5.0945	5.56891	-0.474409	0	5.42704	5.80781	-0.380779	0
245885_at	phosphate-responsive protein, putative	At5g09440	9.34044	8.53084	0.809593	0	9.35122	8.89336	0.45786	0	9.55515	9.12669	0.428458	0
245886_at	40S ribosomal protein S15 (RPS15D)	At5g09510	9.71	10.0284	-0.318383	0	9.67176	9.92373	-0.25197	0	9.64544	10.019	-0.373533	0
245887_at	CD2-binding protein-related	At5g09390	7.32953	7.35396	-0.0244324	0	7.58982	7.49546	0.0943612	0	7.43374	7.4766	-0.0428616	0
245888_at	pentatricopeptide (PPR) repeat-containing protein	At5g09450	7.35181	7.19618	0.155632	0	7.42683	7.35639	0.0704376	0	7.29906	7.33622	-0.0371664	0
245889_at	hydroxyproline-rich glycoprotein family protein	At5g09480	3.65801	3.67147	-0.0134601	0	3.69943	3.77011	-0.070678	0	3.75002	3.92632	-0.1763	0
245890_at	40S ribosomal protein S15 (RPS15B)	At5g09490	3.84172	3.83952	0.00219387	0	3.79159	3.89928	-0.107699	0	3.68809	3.91932	-0.23124	0
245891_at	AAP2: amino acid permease 2 (AAP2)	At5g09220	8.88172	8.64999	0.23173	0	8.12643	8.69704	-0.57061	0	9.40218	9.00719	0.39499	0
245892_at	protease inhibitor/seed storage/lipid transfer protein (LTP) family protein	At5g09370	4.27941	4.31902	-0.0396103	0	4.27231	4.33259	-0.0602829	0	4.30882	4.29858	0.0102434	0
245893_at	expressed protein	At5g09270	8.0116	7.8558	0.155796	0	8.14917	8.08333	0.0658427	0	7.83709	8.07715	-0.240059	0
245894_at	expressed protein	At5g09310	8.50407	8.3167	0.187363	0	8.63664	8.41927	0.217365	0	8.67943	8.44688	0.232553	0
245895_at	transcriptional regulator Sir2 family protein	At5g09230	6.34276	6.58231	-0.239551	0	6.30929	6.50517	-0.195886	0	6.33214	6.24917	0.0829696	0
245896_at	transcriptional coactivator p15 (PC4) family protein	At5g09250	6.22859	6.02431	0.204278	0	6.39403	6.43393	-0.0399032	0	6.36192	6.46456	-0.10264	0
245897_at	potassium transporter family protein	At5g09400	6.63988	6.78942	-0.14954	0	7.06362	6.71919	0.344435	0	6.87903	6.66346	0.21557	0
245898_at	protein kinase family protein	At5g11015	4.76053	4.81673	-0.0561961	0	4.86242	4.77954	0.0828744	0	4.52784	4.92768	-0.399844	0
245899_at	expressed protein	At5g11030	6.56064	6.32601	0.234628	0	7.35842	6.4937	0.864724	1	6.79565	6.39813	0.39752	0
245900_at	expressed protein	At5g11040	7.01291	6.91477	0.0981338	0	7.15995	6.95342	0.206533	0	7.1566	6.96764	0.18896	0
245901_at	homeobox protein knotted-1 like 4 (KNAT4)	At5g11060	8.92749	9.27086	-0.343364	0	9.12894	9.16776	-0.0388205	0	9.1655	9.11332	0.0521884	0
245902_at	ubiquitin family protein	At5g11080	5.15172	4.9082	0.243517	0	4.91982	4.96729	-0.0474751	0	4.90123	4.88223	0.0189977	0
245903_at	C2 domain-containing protein	At5g11100	4.15478	4.27015	-0.115368	0	4.05641	4.08623	-0.029825	0	4.0985	4.14124	-0.0427422	0
245904_at	sucrose-phosphate synthase, putative	At5g11110	5.68891	5.38416	0.304753	0	5.47467	5.53402	-0.0593469	0	6.09783	5.8548	0.243031	0
245905_at	serine-rich protein-related	At5g11090	9.06974	8.86153	0.20821	0	8.76329	8.83486	-0.0715717	0	8.94568	9.01504	-0.0693521	0
245906_at	expressed protein	At5g11070	10.4709	10.3557	0.115194	0	9.43013	10.2232	-0.793078	0	9.47214	10.215	-0.742895	0
245907_at	ubiquitin, putative	At5g09340	3.50723	3.59336	-0.0861294	0	3.46628	3.37228	0.0940053	0	3.58605	3.58887	-0.0028153	0
245908_at	laccase family protein / diphenol oxidase family protein	At5g09360	4.37936	4.81554	-0.436178	0	4.41472	4.54665	-0.131936	0	4.50496	4.5255	-0.0205435	0
245909_at	DNA-directed RNA polymerase III RPC4 family protein	At5g09380	5.49149	5.49593	-0.00443748	0	5.37761	5.75351	-0.375894	0	5.63112	5.63924	-0.00811764	0
245910_at	calmodulin-binding protein	At5g09410	7.89157	7.83394	0.0576328	0	7.72108	7.96863	-0.247549	0	7.75315	7.77153	-0.0183774	0
245911_at	oligosaccharyl transferase STT3 subunit family protein	At5g19690	10.1477	9.79767	0.350004	0	10.8196	10.0374	0.782116	0	10.2856	10.0662	0.219385	0
245912_at	sulfate transporter, putative	At5g19600	6.50651	6.51548	-0.0089682	0	6.44227	6.26185	0.180418	0	6.28798	6.53788	-0.249891	0
245913_at	expressed protein	At5g19860	10.4361	10.2819	0.154249	0	10.6942	10.169	0.525232	0	10.5151	10.1525	0.362561	0
245914_at	outer membrane OMP85 family protein	At5g19620	7.11659	7.4028	-0.286206	0	7.03566	7.27589	-0.240234	0	7.16721	7.34735	-0.180136	0
245915_s_at	TUA3: tubulin alpha-3/alpha-5 chain (TUA3)	At5g19770	12.0616	11.767	0.294574	0	11.6338	11.9012	-0.267406	0	11.91	11.9086	0.00145587	0
245916_at	hypothetical protein	At5g28720	3.93673	3.87769	0.0590404	0	3.8903	3.82728	0.0630174	0	3.89116	3.78745	0.103702	0
245917_at	transcription-coupled DNA repair protein-related	At5g28740	8.32836	8.23191	0.0964547	0	8.66369	8.43601	0.227682	0	8.43592	8.60961	-0.173682	0
245918_at	hypothetical protein	At5g28760	3.57415	3.54128	0.0328765	0	3.75208	3.42906	0.32302	0	3.60776	3.63768	-0.0299192	0
245919_at	hypothetical protein	At5g28780	3.45981	3.58313	-0.123314	0	3.37488	3.5703	-0.195418	0	3.53407	3.53061	0.00345987	0
245920_at	hypothetical protein	At5g28790	3.68849	3.65442	0.0340694	0	3.60788	3.49633	0.111555	0	3.62712	3.68391	-0.056787	0
245921_at	hypothetical protein	At5g28800	4.17021	4.32578	-0.15557	0	4.20542	4.09463	0.110796	0	4.01115	4.21004	-0.198892	0
245922_at	hypothetical protein	At5g28810	3.04052	3.11136	-0.0708429	0	3.07045	3.05536	0.0150901	0	3.07679	3.07031	0.00648809	0
245923_at	hypothetical protein	At5g28820	3.55461	3.48026	0.074345	0	3.54349	3.45953	0.0839585	0	3.4404	3.60308	-0.162677	0
245924_at	thylakoid assembly protein, putative	At5g28750	10.1302	10.3791	-0.248906	0	9.66731	10.2679	-0.600578	0	9.84641	10.3673	-0.520838	0
245925_at	bZIP transcription factor family protein	At5g28770	8.33627	7.78349	0.552782	0	7.65706	7.98923	-0.332173	0	7.38556	7.59499	-0.209427	0
245926_at	expressed protein	At5g24740	5.6841	5.60957	0.0745279	0	5.93774	5.8761	0.0616363	0	6.10437	5.88148	0.222895	0
245927_at	expressed protein	At5g24750	4.75691	4.83159	-0.0746733	0	4.48507	4.73599	-0.250913	0	4.75225	4.63138	0.120868	0
245928_s_at	VSP2: vegetative storage protein 2 (VSP2)	At5g24780	5.67738	9.2935	-3.61612	0	4.26171	9.68036	-5.41865	-1	4.86805	9.95303	-5.08498	0
245929_at	ADH: alcohol dehydrogenase, putative	At5g24760	5.5114	5.20875	0.302651	0	6.191	5.1037	1.0873	1	5.80343	5.29565	0.507786	0
245930_at	transcriptional coactivator p15 (PC4) family protein	At5g09240	7.04092	7.36984	-0.328917	0	6.50486	7.45629	-0.951431	0	6.98311	7.44309	-0.459984	0
245931_at	pectate lyase family protein	At5g09280	4.32931	4.34897	-0.0196638	0	4.14266	4.35262	-0.209962	0	4.27359	4.30053	-0.0269362	0
245932_at	3'(2'),5'-bisphosphate nucleotidase, putative / inositol polyphosphate 1-phosphatase, putative	At5g09290	6.3399	5.59689	0.743007	0	7.25992	5.26737	1.99255	1	6.25597	4.83488	1.42109	1
245933_at	vacuolar sorting protein 9 domain-containing protein / VPS9 domain-containing protein	At5g09320	6.737	6.84818	-0.111183	0	6.31197	6.87923	-0.567257	-1	6.65296	6.91729	-0.264329	0
245934_at	no apical meristem (NAM) family protein	At5g09330	8.16371	8.12828	0.0354316	0	8.60727	8.34675	0.26052	0	8.14223	8.23877	-0.0965399	0
245935_at	transcription factor jumonji (jmjC) domain-containing protein	At5g19840	5.04992	5.14643	-0.0965072	0	5.18585	5.06301	0.12284	0	5.27725	5.17965	0.0976003	0
245936_at	hydrolase, alpha/beta fold family protein	At5g19850	6.52248	7.13678	-0.614298	0	6.63772	7.2031	-0.565381	0	6.63117	7.22895	-0.597784	0
245937_at	peroxisomal membrane 22 kDa family protein	At5g19750	8.77613	9.37509	-0.598964	0	8.82668	9.30143	-0.474748	0	8.37145	9.32107	-0.949621	0
245938_at	leucine-rich repeat family protein	At5g19680	8.36389	8.11535	0.248541	0	8.58097	8.31015	0.270814	0	8.54655	8.21506	0.331491	0
245939_at	dicarboxylate/tricarboxylate carrier (DTC)	At5g19760	11.4329	11.658	-0.22513	0	11.1337	11.685	-0.551293	-1	11.444	11.7221	-0.278097	0
245940_at	expressed protein	At5g19630	8.11534	7.90021	0.215134	0	8.06434	7.9203	0.144045	0	8.26333	8.10263	0.160701	0
245941_at	PBS lyase HEAT-like repeat-containing protein	At5g19820	8.86294	8.90615	-0.0432158	0	8.87079	9.07174	-0.200947	0	8.69596	9.00204	-0.306086	0
245942_at	repressor protein-related	At5g19490	3.8281	3.70757	0.120528	0	4.09798	3.8673	0.230682	0	3.9135	3.74582	0.16768	0
245943_at	tryptophan/tyrosine permease family protein	At5g19500	7.21996	7.20851	0.0114541	0	6.84184	7.16584	-0.324003	0	6.98636	7.08334	-0.0969787	0
245944_at	mechanosensitive ion channel domain-containing protein / MS ion channel domain-containing protein	At5g19520	4.20869	4.02528	0.183403	0	4.08726	4.09561	-0.00835473	0	4.06395	4.2807	-0.216746	0
245945_at	hypothetical protein	At5g19560	3.58406	3.65025	-0.06619	0	3.62668	3.66558	-0.0388967	0	3.601	3.56297	0.0380336	0
245946_at	glyoxal oxidase-related	At5g19580	5.88693	6.23154	-0.344611	0	5.63806	5.91794	-0.27988	0	5.82662	6.15325	-0.326634	0
245947_at	spermine/spermidine synthase family protein	At5g19530	7.35205	7.37856	-0.0265151	0	6.62191	7.5203	-0.898391	0	7.42731	7.77745	-0.350144	0
245948_at	expressed protein	At5g19540	10.2389	10.6449	-0.406019	0	9.90908	10.6346	-0.725558	-1	10.0964	10.5701	-0.4737	0
245949_at	eEF1Balpha2: elongation factor 1B alpha-subunit 2 (eEF1Balpha2)	At5g19510	12.0389	11.9552	0.0836552	0	12.1418	12.0195	0.122281	0	12.1408	11.998	0.142742	0
245950_at	expressed protein	At5g19570	7.31245	7.31621	-0.0037515	0	7.01993	7.3558	-0.335871	0	7.12855	7.28477	-0.156213	0
245951_at	ASP2: aspartate aminotransferase, cytoplasmic isozyme 1 / transaminase A (ASP2)	At5g19550	9.29176	8.73703	0.55473	0	10.143	8.87207	1.27095	1	9.60693	8.74876	0.858174	1
245952_at	expressed protein	At5g28500	10.5945	11.0621	-0.467597	0	9.97997	10.8045	-0.824511	-1	10.2428	10.8934	-0.650594	0
245953_at	jacalin lectin family protein	At5g28520	4.93278	4.89769	0.0350896	0	4.80302	4.70743	0.0955913	0	4.88914	4.98583	-0.0966902	0
245954_at	far-red impaired responsive protein, putative	At5g28530	5.68765	5.78367	-0.0960292	0	5.74543	5.45538	0.290049	0	5.75235	5.59561	0.156735	0
245955_at	glycosyl hydrolase family 1 protein	At5g28510	3.72708	3.7746	-0.0475221	0	3.68056	3.80676	-0.126203	0	3.65982	3.83161	-0.17179	0
245956_s_at	BiP-1/BP1: luminal binding protein 1 (BiP-1) (BP1)	At5g28540	11.9704	11.9774	-0.00702785	0	13.3455	12.1762	1.16922	1	12.3236	12.129	0.194616	0
245957_at	expressed protein	At5g19590	10.7065	10.3026	0.403878	0	10.8605	10.2989	0.561572	0	10.8385	10.3267	0.511832	0
245958_at	sec7 domain-containing protein	At5g19610	4.14526	4.00974	0.135518	0	4.1282	4.06528	0.0629192	0	3.99714	3.9419	0.0552439	0
245959_at	proton-dependent oligopeptide transport (POT) family protein	At5g19640	3.68525	3.70731	-0.0220613	0	3.70537	3.77294	-0.0675703	0	3.73503	3.75569	-0.02066	0
245960_at	subtilase family protein	At5g19660	6.46576	6.33435	0.131416	0	6.77938	6.41179	0.367587	0	6.7126	6.18871	0.523886	0
245961_at	exostosin family protein	At5g19670	5.76616	5.87884	-0.11268	0	5.52892	6.04177	-0.512848	0	5.85647	6.18327	-0.326804	0
245962_at	MATE efflux protein-related	At5g19700	4.61109	4.59463	0.0164632	0	4.44084	4.54958	-0.108741	0	4.58271	4.65289	-0.07018	0
245963_at	hypothetical protein	At5g19710	3.77158	3.62455	0.147033	0	3.76162	3.69941	0.062213	0	3.67256	3.58118	0.0913757	0
245964_at	tRNA synthetase class I (E and Q) family protein	At5g19720	5.34129	5.56096	-0.219673	0	5.12317	5.31728	-0.194108	0	5.16869	5.40054	-0.231846	0
245965_at	pectinesterase family protein	At5g19730	4.4317	4.79729	-0.365589	0	4.19483	4.80306	-0.608235	-1	4.14839	4.80791	-0.659525	0
245966_at	RAP2.11: AP2 domain-containing protein RAP2.11 (RAP2.11)	At5g19790	4.2015	4.35708	-0.155572	0	4.1862	4.19958	-0.0133767	0	4.28363	4.46512	-0.181493	0
245967_at	hydroxyproline-rich glycoprotein family protein	At5g19800	3.95648	4.08048	-0.123999	0	3.72308	3.74094	-0.0178592	0	3.77937	3.86554	-0.0861783	0
245968_at	proline-rich extensin-like family protein	At5g19810	5.9925	6.2255	-0.232995	0	5.41829	5.96621	-0.54792	0	5.80141	6.06613	-0.264722	0
245969_at	peptidyl-tRNA hydrolase family protein	At5g19830	5.89591	5.73418	0.161732	0	5.63595	5.8245	-0.188547	0	5.73662	5.8639	-0.12728	0
245970_at	beta-galactosidase, putative / lactase, putative	At5g20710	4.2492	4.08351	0.165689	0	4.20363	4.06703	0.136598	0	4.18575	4.09832	0.0874348	0
245971_at	auxin-responsive factor (ARF7)	At5g20730	8.27706	8.02491	0.25215	0	8.9144	7.91349	1.00092	1	8.34219	7.92648	0.415709	0
245972_at	expressed protein	At5g20680	6.52425	6.30227	0.221985	0	6.6647	6.42871	0.235999	0	6.63029	6.53668	0.0936117	0
245973_at	pseudogene, hypothetical protein	At5g32490	3.06128	3.08309	-0.0218113	0	3.13843	3.0497	0.0887314	0	3.06108	3.07055	-0.00946604	0
245974_at	At5g32510	At5g32510	5.40126	5.65251	-0.251252	0	5.36641	5.36801	-0.00160571	0	5.33357	5.45244	-0.118876	0
245975_at	MSF1-like family protein	At5g13070	8.0124	7.85368	0.158713	0	8.39339	8.0523	0.341095	0	8.40286	7.95587	0.446993	0
245976_at	WRKY family transcription factor	At5g13080	4.14111	3.60438	0.536726	0	6.77656	3.5841	3.19246	1	5.23977	3.51441	1.72537	0
245977_at	glucose-6-phosphate 1-dehydrogenase, putative / G6PD, putative	At5g13110	7.49652	7.24135	0.255175	0	7.92535	7.38179	0.543556	1	7.89486	7.60246	0.292401	0
245978_at	hypothetical protein	At5g13130	3.56946	3.65677	-0.0873037	0	3.57813	3.4973	0.0808285	0	3.59179	3.57715	0.0146344	0
245979_at	exocyst subunit EXO70 family protein	At5g13150	3.66337	3.69093	-0.0275586	0	3.53814	3.55284	-0.0146971	0	3.54957	3.54475	0.00482319	0
245980_at	expressed protein	At5g13140	8.21121	9.03279	-0.821588	0	5.33935	9.09287	-3.75352	-1	7.23672	9.15315	-1.91642	-1
245981_at	expressed protein	At5g13100	8.00118	7.91288	0.0882959	0	8.50812	8.08718	0.420937	0	8.04129	8.11179	-0.0705008	0
245982_at	nodulin MtN3 family protein	At5g13170	5.24988	5.16612	0.0837681	0	5.00692	4.55635	0.450572	0	4.75021	4.74146	0.00874769	0
245983_at	5-FCL: 5-formyltetrahydrofolate cyclo-ligase (5-FCL)	At5g13050	7.7784	7.89137	-0.112974	0	7.59277	7.87293	-0.28016	0	7.8679	7.88483	-0.0169316	0
245984_at	expressed protein	At5g13090	6.80635	7.29188	-0.48553	0	6.50939	7.04136	-0.531975	0	6.8843	7.10136	-0.21706	0
245985_at	peptidyl-prolyl cis-trans isomerase cyclophilin-type family protein	At5g13120	10.1316	10.53	-0.39841	0	9.53837	10.4672	-0.928868	-1	9.81914	10.5431	-0.723972	-1
245986_at	protein kinase family protein	At5g13160	8.16048	7.95314	0.207341	0	8.43054	7.90733	0.523216	0	8.21313	7.96191	0.251221	0
245987_at	no apical meristem (NAM) family protein	At5g13180	9.88969	9.41592	0.473777	0	10.2132	9.54697	0.666273	0	9.49655	9.31761	0.178939	0
245988_at	expressed protein	At5g20610	7.25896	7.10378	0.155173	0	7.70947	7.40439	0.305081	0	7.37135	7.28068	0.090665	0
245989_s_at	polyubiquitin (UBQ4)	At5g20620	9.19755	9.21256	-0.0150059	0	9.62797	9.32553	0.302439	0	9.58481	9.33411	0.250697	0
245990_at	hypothetical protein	At5g20640	3.95739	4.00035	-0.0429559	0	4.00227	3.88942	0.112852	0	3.92369	3.91365	0.0100365	0
245991_at	24 kDa vacuolar protein, putative	At5g20660	8.63604	8.53205	0.103989	0	8.89233	8.72247	0.169855	0	8.77124	8.58872	0.182523	0
245992_at	leucine-rich repeat transmembrane protein kinase, putative	At5g20690	3.80655	4.00712	-0.20057	0	3.68416	3.85137	-0.16721	0	3.80045	3.88999	-0.0895404	0
245993_at	senescence-associated protein-related	At5g20700	10.7118	10.9984	-0.286625	0	10.8312	10.7384	0.0928066	0	11.1829	11.0293	0.153635	0
245994_at	hypothetical protein	At5g20760	4.60443	4.4715	0.132935	0	4.5034	4.5283	-0.0248976	0	4.59448	4.5568	0.0376842	0
245995_at	hypothetical protein	At5g20770	3.78099	3.92296	-0.141972	0	3.95044	3.83596	0.114482	0	3.84368	3.8343	0.00937869	0
245996_at	At5g20800	At5g20800	3.9453	3.98173	-0.0364356	0	3.74821	3.90341	-0.155197	0	3.8105	3.73916	0.0713384	0
245997_at	auxin-responsive protein, putative / small auxin up RNA (SAUR_B)	At5g20810	4.25316	4.26743	-0.0142682	0	4.07253	4.2946	-0.222079	0	4.25683	4.33684	-0.0800156	0
245998_at	SUS1: sucrose synthase / sucrose-UDP glucosyltransferase (SUS1)	At5g20830	9.59005	9.42433	0.165717	0	9.3339	9.04764	0.286269	0	9.33266	9.49378	-0.161124	0
245999_at	copper transporter family protein	At5g20650	10.6205	10.4772	0.143324	0	10.4221	10.4858	-0.0636211	0	10.7399	10.5793	0.160609	0
246000_at	auxin-responsive protein-related	At5g20820	4.31938	4.27791	0.0414689	0	4.10159	4.18522	-0.0836339	0	4.20612	4.14826	0.0578626	0
246001_at	expressed protein	At5g20790	4.36655	4.1795	0.187047	0	4.1398	4.01593	0.123865	0	4.34683	4.10818	0.238651	0
246002_at	invertase/pectin methylesterase inhibitor family protein	At5g20740	5.07392	6.11771	-1.04379	0	4.38005	5.83273	-1.45268	-1	4.45411	5.44329	-0.989182	0
246003_at	20 kDa chaperonin, chloroplast (CPN21) (CHCPN10) (CPN20)	At5g20720	12.1762	12.2914	-0.115162	0	11.9962	12.3757	-0.379482	0	12.0801	12.4152	-0.335094	0
246004_at	GER3: germin-like protein (GER3)	At5g20630	12.4839	12.8092	-0.325366	0	9.93941	12.4838	-2.54439	-1	10.8098	12.4351	-1.62525	0
246005_at	lipoic acid synthase family protein	At5g08415	7.03612	7.40087	-0.364748	0	6.34006	7.27118	-0.931119	-1	6.89581	7.48145	-0.585648	0
246006_at	yellow-leaf-specific protein 8 (YLS8) / mitosis protein DIM1, putative	At5g08290	10.6347	10.5209	0.113831	0	10.8741	10.5575	0.31663	0	10.8531	10.5661	0.286991	0
246007_at	ferredoxin-thioredoxin reductase, putative	At5g08410	10.917	11.3031	-0.386104	0	10.2591	11.0697	-0.81061	-1	10.6647	11.104	-0.439232	0
246008_at	expressed protein	At5g08320	7.0014	7.12279	-0.121382	0	7.00583	6.93999	0.0658442	0	6.87309	6.95771	-0.0846137	0
246009_at	isoprenylcysteine carboxyl methyltransferase family protein / ICMT family protein	At5g08335	7.35436	7.10071	0.253648	0	8.03584	7.23458	0.801263	1	7.37495	7.27458	0.100365	0
246010_at	expressed protein	At5g08440	5.21595	5.14852	0.0674386	0	5.42525	5.27108	0.154176	0	5.30433	5.22248	0.0818538	0
246011_at	TCP family transcription factor, putative	At5g08330	9.96552	9.86354	0.10198	0	8.84843	9.87522	-1.02679	0	9.18174	9.93397	-0.752224	0
246012_at	zinc finger (C3HC4-type RING finger) family protein	At5g10650	6.19263	5.2741	0.918524	0	7.04513	5.94222	1.10291	1	6.31493	5.67727	0.637664	0
246013_at	calmodulin-binding protein-related	At5g10660	3.43233	3.46334	-0.0310068	0	3.40314	3.38751	0.0156312	0	3.3954	3.42878	-0.0333748	0
246014_at	calmodulin-binding protein-related	At5g10680	3.7373	3.8732	-0.135903	0	3.76778	3.72549	0.0422929	0	3.64452	3.83818	-0.19366	0
246015_at	expressed protein	At5g10700	7.28146	7.39287	-0.111417	0	6.8206	7.39511	-0.574511	-1	7.19846	7.36689	-0.168431	0
246016_at	sensory transduction histidine kinase-related	At5g10720	3.80333	3.92813	-0.124799	0	3.63128	3.74678	-0.115502	0	3.66275	3.69608	-0.0333294	0
246017_at	expressed protein	At5g10730	7.75369	7.65378	0.0999095	0	7.64278	7.52693	0.115847	0	7.84409	7.51458	0.329515	0
246018_at	expressed protein	At5g10695	8.74452	8.51721	0.227308	0	9.62526	8.27221	1.35305	0	8.57974	8.19919	0.38055	0
246019_at	pentatricopeptide (PPR) repeat-containing protein / CBS domain-containing protein	At5g10690	7.82317	8.56548	-0.742302	0	7.03048	8.40895	-1.37846	0	7.42976	8.33527	-0.905514	0
246020_at	expressed protein	At5g10710	7.38052	7.41446	-0.0339354	0	7.27495	7.43498	-0.160031	0	7.43169	7.29033	0.141366	0
246021_at	L-ascorbate oxidase, putative	At5g21100	6.90932	8.07971	-1.17038	0	5.99095	7.46921	-1.47827	-1	7.42128	7.86722	-0.44594	0
246022_at	hypothetical protein	At5g21110	3.91154	3.78518	0.126358	0	3.73348	3.88497	-0.151485	0	3.74286	3.84901	-0.106147	0
246023_at	ethylene-insensitive3-like2 (EIL2)	At5g21120	4.64951	4.5608	0.0887108	0	4.47255	4.45225	0.0202929	0	4.45861	4.51002	-0.0514076	0
246024_at	hypothetical protein	At5g21130	4.02607	3.99281	0.0332684	0	3.9557	3.95531	0.000389234	0	3.9612	3.93519	0.0260066	0
246025_at	PAZ domain-containing protein / piwi domain-containing protein	At5g21150	4.0923	4.17409	-0.0817933	0	4.28286	4.03508	0.247782	0	3.97646	3.90119	0.0752698	0
246026_at	expressed protein	At5g21070	8.44584	8.4001	0.045741	0	8.62628	8.3758	0.250478	0	8.59385	8.39462	0.199237	0
246027_at	homoserine dehydrogenase family protein	At5g21060	8.10029	7.97065	0.12964	0	8.01864	7.92377	0.0948697	0	8.08306	7.92882	0.154247	0
246028_at	5'-AMP-activated protein kinase beta-2 subunit, putative	At5g21170	9.0838	8.40388	0.679917	0	8.9106	8.8217	0.0888997	0	8.81083	8.42885	0.381972	0
246029_at	leucine-rich repeat protein, putative	At5g21090	11.8051	11.0238	0.781334	0	12.6664	11.1993	1.4671	1	12.1003	11.0898	1.01046	0
246030_at	L-ascorbate oxidase, putative	At5g21105	8.18153	8.34427	-0.162735	0	7.7929	8.29347	-0.50057	0	8.30915	8.33941	-0.0302637	0
246031_at	La domain-containing protein / proline-rich family protein	At5g21160	8.3415	8.29443	0.0470749	0	8.19968	8.43632	-0.236641	0	8.20085	8.43095	-0.230108	0
246032_s_at	At5g32480	At5g32480	3.80929	3.91912	-0.109837	0	4.06276	3.8698	0.192961	0	3.77146	3.89691	-0.125458	0
246033_at	HEMC: hydroxymethylbilane synthase / porphobilinogen deaminase, chloroplast / pre-uroporphyrinogen synthase	At5g08280	11.1375	11.3911	-0.253523	0	10.8161	11.3641	-0.548004	0	10.667	11.2617	-0.594664	0
246034_at	GRAM domain-containing protein / ABA-responsive protein-related	At5g08350	6.33334	6.17778	0.155553	0	5.92381	5.9741	-0.0502915	0	5.8109	6.08111	-0.270208	0
246035_at	succinyl-CoA ligase (GDP-forming) alpha-chain, mitochondrial, putative / succinyl-CoA synthetase, alpha chain, putative / SCS-alpha, putative	At5g08300	10.6795	10.2774	0.402126	0	11.2012	10.2879	0.913267	1	10.8698	10.2704	0.59944	0
246036_at	alpha-galactosidase, putative / melibiase, putative / alpha-D-galactoside galactohydrolase, putative	At5g08370	7.11546	7.45824	-0.342782	0	5.91366	7.67078	-1.75713	-1	6.76373	7.57776	-0.814028	0
246037_at	zinc finger protein, putative / regulator of chromosome condensation (RCC1) family protein	At5g19420	6.24642	6.29778	-0.0513609	0	6.42081	6.26764	0.153165	0	6.35341	6.1203	0.233114	0
246038_s_at	MutT/nudix family protein	At5g19470	6.3389	6.87933	-0.540426	0	6.29158	6.66183	-0.370242	0	6.52531	6.79783	-0.272515	0
246039_at	expressed protein	At5g19480	6.3941	6.42122	-0.0271148	0	6.93904	6.50978	0.429266	0	6.5353	6.37365	0.161653	0
246040_at	rhodanese-like domain-containing protein / PPIC-type PPIASE domain-containing protein	At5g19370	10.116	10.2204	-0.104423	0	9.93649	10.1736	-0.237077	0	10.1988	10.1869	0.0118873	0
246041_at	esterase/lipase/thioesterase family protein	At5g19290	7.99424	8.85593	-0.861699	0	7.63501	8.85904	-1.22403	-1	7.99783	8.9453	-0.947464	0
246042_at	CAD: cinnamyl-alcohol dehydrogenase, putative (CAD)	At5g19440	9.90007	9.63556	0.264509	0	10.4431	9.77174	0.67136	0	10.0967	9.51959	0.577122	0
246043_at	expressed protein	At5g19380	5.54125	5.96579	-0.424542	0	5.6931	6.02094	-0.327841	0	5.76231	6.04638	-0.284073	0
246044_at	calcium-dependent protein kinase 19 (CDPK19)	At5g19450	8.47637	8.02553	0.450842	0	8.65851	8.39143	0.267081	0	8.56737	8.46241	0.10496	0
246045_at	zinc finger (C3HC4-type RING finger) family protein	At5g19430	6.61295	6.66238	-0.0494287	0	6.48298	6.44591	0.0370668	0	6.91214	6.54221	0.369934	0
246046_at	hypothetical protein	At5g28860	4.45176	4.59875	-0.146992	0	4.10824	4.40278	-0.294535	0	4.41005	4.33387	0.0761742	0
246047_at	At5g28870	At5g28870	4.43352	4.42713	0.00638922	0	4.17142	4.4199	-0.248479	0	4.1223	4.47987	-0.35757	0
246048_at	At5g28880	At5g28880	3.6094	3.71228	-0.102883	0	3.80393	3.6962	0.10773	0	3.55303	3.85977	-0.306742	0
246049_at	hypothetical protein	At5g28890	3.65311	3.71618	-0.0630659	0	3.6025	3.68337	-0.0808679	0	3.61902	3.71063	-0.091607	0
246050_s_at	calcium-binding EF hand family protein	At5g28900	8.79803	8.74187	0.0561555	0	8.95492	8.86007	0.0948557	0	9.00682	8.86274	0.144081	0
246051_at	NAD-dependent epimerase/dehydratase family protein	At5g28840	10.6183	10.658	-0.0396406	0	10.5616	10.4398	0.121794	0	10.5448	10.4669	0.0779341	0
246052_at	pentatricopeptide (PPR) repeat-containing protein	At5g08310	5.54316	5.81404	-0.270883	0	5.64051	5.7116	-0.0710958	0	5.211	5.66254	-0.451536	0
246053_at	riboflavin biosynthesis protein-related	At5g08340	7.16696	7.25244	-0.0854847	0	6.44615	7.11449	-0.668339	0	7.02068	7.20595	-0.185272	0
246054_at	expressed protein	At5g08360	5.15562	4.97471	0.180909	0	4.80706	5.05356	-0.246499	0	4.88975	4.83595	0.0538008	0
246055_at	alpha-galactosidase, putative / melibiase, putative / alpha-D-galactoside galactohydrolase, putative	At5g08380	9.73236	9.06842	0.663939	0	10.169	9.29714	0.871839	1	9.67253	9.41553	0.257002	0
246056_at	transducin family protein / WD-40 repeat family protein	At5g08390	6.85877	7.14877	-0.290002	0	6.95925	7.30833	-0.349075	0	7.12262	7.07908	0.0435475	0
246057_at	expressed protein	At5g08400	8.43887	8.50837	-0.0695014	0	7.96961	8.29106	-0.321454	0	8.37964	8.54789	-0.16825	0
246058_at	SWIB complex BAF60b domain-containing protein / plus-3 domain-containing protein / GYF domain-containing protein	At5g08430	6.45038	6.88521	-0.434833	0	6.68318	6.97064	-0.287461	0	6.88382	6.83737	0.0464465	0
246059_at	expressed protein	At5g08450	7.70722	7.64722	0.0599923	0	8.08484	7.84311	0.241736	0	7.89381	7.8449	0.0489134	0
246060_at	expressed protein	At5g08420	8.05753	8.40426	-0.346739	0	8.10382	8.35442	-0.2506	0	8.09265	8.43899	-0.346336	0
246061_at	RAN GTPase activating protein 2 (RanGAP2)	At5g19320	7.53957	7.71122	-0.171641	0	7.94858	7.65988	0.288709	0	7.70313	7.69123	0.0119082	0
246062_at	armadillo/beta-catenin repeat family protein / BTB/POZ domain-containing protein	At5g19330	8.34557	8.23856	0.107009	0	8.45274	8.18908	0.263659	0	8.72542	8.07636	0.649065	0
246063_at	expressed protein	At5g19340	4.2887	4.25166	0.0370425	0	4.08865	4.24928	-0.160634	0	4.17762	4.06922	0.108394	0
246064_at	RNA-binding protein 45 (RBP45), putative	At5g19350	8.9282	9.02584	-0.0976401	0	8.94234	9.05637	-0.114029	0	9.01052	9.04243	-0.0319081	0
246065_at	calcium-dependent protein kinase, putative / CDPK, putative	At5g19360	3.96077	3.81895	0.141815	0	3.82802	3.93347	-0.105453	0	3.82513	3.88446	-0.0593276	0
246066_at	expressed protein	At5g19400	7.27219	7.38614	-0.113949	0	7.5147	7.42038	0.0943289	0	7.37154	7.46657	-0.0950349	0
246067_at	ABC transporter family protein	At5g19410	4.37396	4.19584	0.178121	0	4.1321	4.16647	-0.034373	0	4.0745	4.18122	-0.106719	0
246068_at	40S ribosomal protein S8 (RPS8A)	At5g20290	13.1377	12.9785	0.159196	0	13.1346	13.038	0.0965342	0	13.2819	13.117	0.164891	0
246069_at	zinc knuckle (CCHC-type) family protein	At5g20220	5.69187	6.32397	-0.632096	0	5.14078	6.10229	-0.961504	0	5.59666	6.36604	-0.76938	0
246070_at	ribosomal protein L7Ae/L30e/S12e/Gadd45 family protein	At5g20160	10.8406	10.791	0.0496283	0	11.0321	10.8307	0.201386	0	10.8852	10.9236	-0.0383198	0
246071_at	SPX (SYG1/Pho81/XPR1) domain-containing protein	At5g20150	5.5787	6.06875	-0.490049	0	6.34262	5.56011	0.782508	0	6.31179	5.65031	0.661473	0
246072_at	floral homeotic protein PISTILLATA (PI)	At5g20240	3.89145	4.03821	-0.146761	0	4.16057	3.90804	0.252535	0	3.96657	3.95065	0.0159195	0
246073_at	ribosomal protein L36 family protein	At5g20180	9.03333	9.04862	-0.0152983	0	9.04465	9.13103	-0.0863808	0	9.12792	9.1608	-0.0328852	0
246074_at	expressed protein	At5g20130	7.71429	7.93471	-0.220419	0	7.21696	7.80721	-0.590251	0	7.50898	7.81965	-0.31067	0
246075_at	MGD2: 1,2-diacylglycerol 3-beta-galactosyltransferase, putative / monogalactosyldiacylglycerol synthase, putative / MGDG synthase, putative	At5g20410	4.61992	4.70542	-0.0855045	0	4.40545	4.37311	0.0323443	0	4.9318	4.58623	0.345572	0
246076_at	sucrose-phosphate synthase, putative	At5g20280	9.95766	10.1262	-0.168514	0	9.64831	9.89571	-0.247392	0	9.68312	10.0064	-0.323332	0
246077_at	SNF2 domain-containing protein / helicase domain-containing protein	At5g20420	4.57957	4.6061	-0.0265267	0	4.46129	4.35877	0.102515	0	4.45803	4.48714	-0.0291097	0
246078_s_at	mob1/phocein family protein	At5g20440	3.94749	4.03309	-0.0856049	0	3.80762	3.74034	0.0672771	0	3.76778	3.93924	-0.17146	0
246079_at	expressed protein	At5g20450	4.43757	4.29315	0.144418	0	4.40504	4.43066	-0.025623	0	4.51152	4.45578	0.0557369	0
246080_at	hypothetical protein	At5g20460	3.82419	3.82648	-0.00229024	0	3.98478	3.78012	0.204663	0	3.70637	3.76532	-0.0589528	0
246081_s_at	myosin, putative	At5g20470	7.20354	7.32688	-0.123348	0	7.23797	7.34349	-0.105522	0	7.4433	7.55423	-0.110931	0
246082_at	leucine-rich repeat transmembrane protein kinase, putative	At5g20480	6.27189	5.58422	0.687666	0	6.99039	5.89065	1.09974	1	5.96517	5.98654	-0.021372	0
246083_at	PHD finger family protein	At5g20510	5.01575	5.11944	-0.103686	0	4.92588	4.81587	0.110008	0	5.0411	4.95199	0.0891076	0
246084_at	expressed protein	At5g20530	5.25894	5.27517	-0.0162282	0	5.05697	5.10433	-0.0473592	0	5.0026	5.24561	-0.243003	0
246085_at	expressed protein	At5g20540	4.91483	5.01831	-0.103484	0	4.65974	4.92269	-0.262948	0	4.69181	5.08231	-0.390503	0
246086_at	beta-1,3-glucanase, putative	At5g20560	5.48795	5.55153	-0.0635731	0	5.4766	5.49074	-0.0141459	0	5.41511	5.51884	-0.103733	0
246087_at	expressed protein	At5g20580	6.29412	6.28597	0.00814693	0	6.37482	6.13763	0.237181	0	6.44723	6.31332	0.133901	0
246088_at	expressed protein	At5g20600	7.80691	7.87882	-0.0719049	0	7.96204	8.04612	-0.084085	0	7.95069	8.09267	-0.141985	0
246089_at	ring-box protein-related	At5g20570	10.1565	10.0225	0.134015	0	10.1934	10.0694	0.123989	0	10.0497	10.104	-0.0543223	0
246090_at	expressed protein	At5g20520	8.73087	8.44534	0.285528	0	8.45703	8.54183	-0.0847985	0	8.98326	8.6415	0.341767	0
246091_at	expressed protein	At5g20590	6.33072	6.53291	-0.202187	0	6.56654	6.59688	-0.0303365	0	6.71535	6.42345	0.291904	0
246092_at	glutaredoxin, putative	At5g20500	11.0317	10.494	0.537714	0	11.3366	10.6749	0.661681	1	11.2118	10.6131	0.598759	0
246093_at	oxidoreductase, 2OG-Fe(II) oxygenase family protein	At5g20550	3.42948	3.33092	0.0985555	0	3.37971	3.35491	0.024799	0	3.4362	3.36312	0.0730896	0
246094_at	expressed protein	At5g19300	6.1786	6.33558	-0.156977	0	6.18315	6.43341	-0.250253	0	6.20677	6.33457	-0.127794	0
246095_at	homeotic gene regulator, putative	At5g19310	4.99731	5.11873	-0.121429	0	5.19451	5.23557	-0.0410643	0	5.38734	5.06915	0.318186	0
246096_at	beta-1,3-glucanase (BG4)	At5g20330	4.12486	3.99485	0.130012	0	3.93668	3.9698	-0.0331141	0	3.98281	4.1932	-0.210398	0
246097_at	expressed protein	At5g20270	7.11758	7.25126	-0.133681	0	6.06119	6.99172	-0.930532	0	6.41871	7.21049	-0.79178	0
246098_at	oxidoreductase, 2OG-Fe(II) oxygenase family protein	At5g20400	6.94963	5.63731	1.31232	1	7.62916	6.4855	1.14366	1	7.25355	6.00375	1.2498	1
246099_at	plastocyanin-like domain-containing protein	At5g20230	11.9082	9.83648	2.07169	1	13.3665	10.6165	2.75004	1	11.8293	9.98922	1.84008	1
246100_at	At5g32570	At5g32570	3.37891	3.33198	0.0469338	0	3.45804	3.4526	0.00543761	0	3.39725	3.42296	-0.0257112	0
246101_at	At5g32580	At5g32580	4.69666	4.6264	0.070254	0	4.76305	4.61244	0.150614	0	4.45397	4.56751	-0.113535	0
246102_at	myosin heavy chain-related	At5g32590	3.41185	3.40073	0.011124	0	3.44487	3.39968	0.045192	0	3.34709	3.48461	-0.137524	0
246103_at	SSXT protein-related / glycine-rich protein	At5g28640	4.29652	4.40671	-0.110193	0	4.06884	4.36052	-0.291683	0	4.07139	4.47323	-0.40184	0
246104_at	WRKY family transcription factor	At5g28650	5.35045	5.35481	-0.00435748	0	5.4561	5.32592	0.130181	0	5.22839	5.13573	0.0926568	0
246105_at	pseudogene, similar to putative helicase	At5g28670	3.36187	3.54836	-0.186492	0	3.39711	3.384	0.0131131	0	3.3142	3.44854	-0.134332	0
246106_at	protein kinase family protein	At5g28680	3.48971	3.30318	0.186535	0	3.38918	3.54353	-0.154348	0	3.40053	3.35573	0.0448008	0
246107_at	pseudogene, similar to OSJNBa0026J14.30	At5g28700	3.96857	4.02396	-0.0553931	0	3.95752	3.8944	0.0631284	0	3.7615	3.89298	-0.131481	0
246108_at	glycine-rich protein	At5g28630	6.98453	6.88273	0.101803	0	5.06999	6.21337	-1.14338	0	6.20812	6.7584	-0.550285	0
246109_at	expressed protein	At5g20120	7.7855	7.58589	0.199609	0	7.62141	7.44147	0.179948	0	7.69154	7.51005	0.181481	0
246110_at	SOUL heme-binding family protein	At5g20140	7.43918	7.90827	-0.469092	0	6.92268	7.60375	-0.681071	0	7.13693	7.88296	-0.746031	0
246111_at	expressed protein	At5g20170	6.9862	7.04138	-0.0551779	0	7.18072	6.9826	0.198122	0	7.12579	7.01559	0.110204	0
246112_at	nucleoporin-related	At5g20200	7.0328	7.02638	0.00642379	0	7.08911	6.8665	0.222602	0	7.12829	6.79758	0.330705	0
246113_at	At5g20210	At5g20210	4.18324	4.22729	-0.0440484	0	4.10968	4.17328	-0.0636005	0	4.08042	4.16628	-0.0858639	0
246114_at	raffinose synthase family protein / seed imbibition protein, putative (din10)	At5g20250	11.6011	10.7531	0.847985	0	11.0769	11.186	-0.109082	0	10.5636	10.5849	-0.0212974	0
246115_at	chloroplast outer membrane protein, putative	At5g20300	7.46904	7.68162	-0.212586	0	7.67057	7.61133	0.0592382	0	7.55231	7.63158	-0.0792691	0
246116_at	hypothetical protein	At5g20310	4.06475	4.0041	0.0606471	0	4.1156	3.95077	0.164826	0	3.94604	3.95093	-0.00489071	0
246117_at	DEAD/DEAH box helicase, putative	At5g20320	6.99019	6.98705	0.00314413	0	7.11371	6.91497	0.198734	0	7.27074	6.94351	0.327233	0
246118_at	beta-1,3-glucanase (BG5)	At5g20340	3.75346	3.95748	-0.204021	0	3.73648	3.91795	-0.181466	0	3.78673	3.8344	-0.0476709	0
246119_at	zinc finger (DHHC type) family protein / ankyrin repeat family protein	At5g20350	9.92832	9.71378	0.214539	0	9.96889	9.7249	0.243984	0	9.95637	9.76379	0.19258	0
246120_at	octicosapeptide/Phox/Bem1p (PB1) domain-containing protein / tetratricopeptide repeat (TPR)-containing protein	At5g20360	6.97547	7.18262	-0.207156	0	7.44809	7.38752	0.0605704	0	7.10654	7.19777	-0.0912277	0
246121_at	serine-rich protein-related	At5g20370	4.70973	4.85967	-0.149938	0	4.55517	4.64532	-0.0901534	0	4.55292	4.6507	-0.0977845	0
246122_at	transporter-related	At5g20380	7.49929	7.91886	-0.419575	0	6.71875	7.94619	-1.22744	0	7.33106	8.00311	-0.672045	0
246123_at	beta-1,3-glucanase, putative	At5g20390	3.91868	4.07044	-0.151763	0	4.23084	4.10509	0.12575	0	3.96096	4.04449	-0.0835322	0
246124_at	phospholipase/carboxylesterase family protein	At5g20060	8.92814	9.15416	-0.226019	0	8.60368	9.12794	-0.524259	0	8.79887	9.20885	-0.409985	0
246125_at	expressed protein	At5g19875	7.10731	6.85472	0.252582	0	7.89913	6.96907	0.93006	0	7.12769	7.33738	-0.209695	0
246126_at	MutT/nudix family protein	At5g20070	7.28868	8.05725	-0.768574	0	6.82995	7.80828	-0.978336	0	7.45321	7.8448	-0.391592	0
246127_s_at	At5g32530	At5g32530	3.90262	4.1025	-0.199883	0	3.79142	3.9346	-0.143183	0	3.78507	3.98625	-0.201186	0
246128_at	At5g32540	At5g32540	4.1309	3.99944	0.131464	0	3.86052	4.00808	-0.147566	0	3.91167	3.78169	0.129983	0
246129_at	At5g32550	At5g32550	3.78791	3.77757	0.0103407	0	3.79508	3.91107	-0.115988	0	3.83943	3.77461	0.0648266	0
246130_at	At5g32560	At5g32560	3.85929	3.96405	-0.104756	0	3.86093	3.82131	0.0396207	0	3.61856	3.89984	-0.281279	0
246131_at	CNX1: molybdopterin biosynthesis CNX1 protein / molybdenum cofactor biosynthesis enzyme CNX1 (CNX1)	At5g20990	8.83646	8.55521	0.281249	0	9.18626	8.78326	0.403004	0	8.77269	8.65963	0.113068	0
246132_at	DNA repair protein RAD51, putative	At5g20850	5.97897	6.19825	-0.219279	0	5.59791	6.06532	-0.467408	0	5.82549	6.10137	-0.275881	0
246133_at	AO1: aldehyde oxidase 1 (AAO1)	At5g20960	7.20744	5.56958	1.63785	1	8.93167	5.70901	3.22266	1	8.45693	5.45329	3.00364	1
246134_at	protein kinase, putative	At5g20930	6.27049	6.33396	-0.063473	0	6.66141	6.63369	0.0277217	0	6.47705	6.41449	0.0625557	0
246135_at	zinc finger (C3HC4-type RING finger) family protein	At5g20885	7.42423	7.59398	-0.169744	0	6.8332	7.274	-0.440804	0	7.27761	7.31826	-0.0406542	0
246136_at	proton-dependent oligopeptide transport (POT) family protein	At5g28470	3.94578	3.9773	-0.0315222	0	3.76815	3.9041	-0.135953	0	3.97186	3.99937	-0.0275097	0
246137_at	expressed protein	At5g28490	4.90137	5.18363	-0.28226	0	4.77692	5.15485	-0.377931	0	4.82594	4.97313	-0.147191	0
246138_at	expressed protein	At5g19870	4.01982	3.81829	0.201531	0	3.8525	3.94759	-0.0950881	0	3.79208	3.80794	-0.0158551	0
246139_at	PRLI-interacting factor, putative	At5g19900	6.79577	6.98398	-0.188213	0	7.17287	7.02806	0.144812	0	6.96012	7.11885	-0.158733	0
246140_at	SOH1 family protein	At5g19910	6.85621	6.92903	-0.0728178	0	6.88427	6.91769	-0.0334141	0	6.90402	6.97196	-0.0679432	0
246141_at	transducin family protein / WD-40 repeat family protein	At5g19920	6.20959	6.25733	-0.047737	0	6.2942	6.33023	-0.0360327	0	6.45278	6.52022	-0.0674344	0
246142_at	expressed protein	At5g19970	3.43925	3.46314	-0.0238862	0	3.35356	3.65328	-0.299728	0	3.42951	3.57481	-0.1453	0
246143_at	integral membrane family protein	At5g19980	9.42224	8.94653	0.475713	0	10.1566	9.31189	0.844739	1	9.47551	9.1742	0.301302	0
246144_at	dynein light chain, putative	At5g20110	6.33233	6.03104	0.301295	0	6.11454	5.48812	0.626414	0	6.26478	5.79051	0.474265	0
246145_at	peroxidase, putative	At5g19880	5.49181	4.23379	1.25802	0	8.10074	4.12629	3.97445	1	6.69741	4.27371	2.4237	1
246146_at	protein kinase family protein	At5g20050	8.72001	8.39816	0.321843	0	8.64114	8.39628	0.244864	0	8.5974	8.4366	0.160803	0
246147_s_at	26S proteasome AAA-ATPase subunit (RPT6a)	At5g20000	9.03465	8.94635	0.0883019	0	9.19258	9.04488	0.147704	0	9.17468	9.01063	0.164053	0
246148_at	RNA recognition motif (RRM)-containing protein	At5g19960	6.64002	6.28087	0.359145	0	6.77155	6.34654	0.425011	0	6.81165	6.56125	0.250397	0
246149_at	peroxidase, putative	At5g19890	3.79318	3.73282	0.0603591	0	3.63701	3.57221	0.0647963	0	3.67265	3.68877	-0.0161184	0
246150_at	integral membrane family protein	At5g19930	8.51094	7.87834	0.632596	0	8.80229	8.26547	0.536824	0	8.52814	8.15248	0.375658	0
246151_at	expressed protein	At5g19950	5.3406	5.01095	0.329647	0	5.47557	5.37791	0.0976666	0	5.31042	5.35987	-0.0494478	0
246152_at	IPT9: tRNA isopentenyltransferase 9 / IPP transferase 9 (IPT9)	At5g20040	7.99431	8.09935	-0.10504	0	7.54594	8.03377	-0.48783	0	7.74076	8.07154	-0.330781	0
246153_s_at	Ras-related GTP-binding nuclear protein (RAN-1)	At5g20010	11.0932	10.9175	0.175655	0	11.304	11.0095	0.294533	0	11.2817	11.0653	0.216398	0
246154_at	plastid-lipid associated protein PAP-related / fibrillin-related	At5g19940	11.5134	12.046	-0.53254	0	10.6901	11.9957	-1.30564	-1	11.3119	12.0116	-0.699757	0
246155_at	agenet domain-containing protein	At5g20030	5.77158	6.02217	-0.250589	0	5.43831	5.84076	-0.402447	0	6.04004	5.95383	0.0862133	0
246156_at	expressed protein	At5g20090	10.5121	10.2186	0.29346	0	10.8455	10.1958	0.649672	1	10.6291	10.2931	0.335965	0
246157_at	NADH-cytochrome b5 reductase, putative	At5g20080	9.92477	9.7805	0.144273	0	10.0977	9.80527	0.292456	0	10.0811	9.81557	0.265495	0
246158_at	expressed protein	At5g19855	8.62376	9.03856	-0.414797	0	8.2205	9.02714	-0.806635	-1	8.53606	9.05711	-0.521053	0
246159_at	expressed protein	At5g20935	8.36463	8.68402	-0.319391	0	7.8919	8.7498	-0.857894	-1	8.48211	8.80512	-0.323005	0
246160_at	F-box family protein / WD-40 repeat family protein	At5g21040	8.23587	8.07979	0.156076	0	8.28682	8.28588	0.000945159	0	8.19848	8.25432	-0.0558425	0
246161_at	expressed protein	At5g20900	10.6135	10.6293	-0.0157541	0	10.6173	10.779	-0.161765	0	10.6096	10.7732	-0.163596	0
246162_at	FAD linked oxidase family protein	At4g36400	7.18346	6.75419	0.429277	0	7.08482	6.75003	0.334787	0	7.21453	6.8301	0.384429	0
246163_at	hypothetical protein	At5g32600	4.05374	4.16208	-0.108344	0	3.94146	4.17667	-0.235213	0	4.1309	4.06903	0.0618681	0
246164_at	hypothetical protein	At5g32610	3.5713	3.72375	-0.152443	0	3.58067	3.76094	-0.180269	0	3.64062	3.628	0.0126199	0
246165_at	hypothetical protein	At5g32400	4.7737	4.62918	0.144523	0	4.47566	4.45124	0.024413	0	4.71969	4.61904	0.100642	0
246166_at	At5g32410	At5g32410	4.45569	4.48586	-0.0301634	0	4.37696	4.49762	-0.120657	0	4.32955	4.47132	-0.141772	0
246167_at	At5g32430	At5g32430	5.9733	6.13776	-0.164467	0	6.12104	6.06001	0.0610296	0	5.78676	5.9525	-0.165745	0
246168_at	At5g32460	At5g32460	3.64576	3.72048	-0.0747263	0	3.53676	3.49082	0.0459362	0	3.49789	3.41307	0.0848204	0
246169_at	expressed protein	At5g32470	8.18274	8.08599	0.0967481	0	8.06354	8.27454	-0.211001	0	8.05543	8.20352	-0.148093	0
246170_at	RNA recognition motif (RRM)-containing protein	At5g32450	11.0026	10.9656	0.036991	0	10.4477	11.0419	-0.594139	0	10.9954	11.0263	-0.0308336	0
246171_at	expressed protein	At5g32440	8.82099	8.40744	0.413547	0	9.17262	8.55215	0.620466	0	9.083	8.59163	0.491367	0
246172_s_at	1-aminocyclopropane-1-carboxylate synthase, putative / ACC synthase, putative	At5g28360	4.71354	4.98198	-0.268439	0	4.75867	4.84155	-0.0828853	0	4.60226	4.88382	-0.281567	0
246173_s_at	pentatricopeptide (PPR) repeat-containing protein	At5g28370	7.62632	7.97696	-0.350646	0	7.97069	7.98508	-0.0143963	0	7.82016	8.12739	-0.307231	0
246174_s_at	pentatricopeptide (PPR) repeat-containing protein	At5g28380	3.7443	3.61624	0.128064	0	3.66658	3.70014	-0.0335593	0	3.65645	3.69634	-0.0398846	0
246175_s_at	expressed protein	At5g28400	3.83195	3.55641	0.275542	0	3.83403	3.60032	0.233704	0	3.94135	3.70745	0.233901	0
246176_at	hypothetical protein	At5g28410	3.79069	3.6021	0.188587	0	3.74593	3.57822	0.167711	0	3.64694	3.66693	-0.0199842	0
246177_at	hypothetical protein	At5g28420	3.85828	3.80823	0.0500496	0	3.89623	3.78545	0.110782	0	3.88932	3.85982	0.0295061	0
246178_s_at	expressed protein	At5g28430	4.03934	3.8105	0.228845	0	3.99505	3.79432	0.200728	0	4.00833	3.86111	0.147224	0
246179_at	expressed protein	At5g28440	4.47405	4.50744	-0.0333945	0	4.15977	4.12087	0.0388945	0	4.15439	4.36262	-0.208234	0
246180_at	phosphoinositide phosphatase family protein	At5g20840	7.85394	7.60718	0.246763	0	7.904	7.96318	-0.059186	0	7.70528	7.80202	-0.0967427	0
246181_at	pectinesterase family protein	At5g20860	4.07246	4.05671	0.0157486	0	4.05693	4.02717	0.0297605	0	3.89823	4.09821	-0.199979	0
246182_at	glycosyl hydrolase family 17 protein	At5g20870	5.41876	5.20162	0.217133	0	5.14769	5.17599	-0.0282959	0	5.18054	5.15528	0.0252658	0
246183_at	glycosyl hydrolase family 3 protein	At5g20940	4.47368	4.42277	0.05091	0	4.46932	4.29622	0.173096	0	4.2176	4.47374	-0.256145	0
246184_at	glycosyl hydrolase family 3 protein	At5g20950	10.865	9.94825	0.916699	0	11.3869	10.0672	1.31973	1	11.4373	9.89026	1.54703	1
246185_at	5-methyltetrahydropteroyltriglutamate--homocysteine methyltransferase, putative / vitamin-B12-independent methionine synthase, putative / cobalamin-independent methionine synthase, putative	At5g20980	6.68278	7.15396	-0.471187	0	6.41533	6.97794	-0.562602	0	6.40262	6.96784	-0.565229	0
246186_at	PAZ domain-containing protein / piwi domain-containing protein	At5g21030	3.59183	3.74522	-0.153392	0	3.57887	3.76806	-0.189186	0	3.62653	3.81256	-0.186036	0
246187_at	Unknown protein	At5g21020	4.51195	4.74165	-0.229707	0	4.702	4.96443	-0.262425	0	4.66201	4.73233	-0.0703231	0
246188_at	expressed protein	At5g21050	4.15828	4.12512	0.0331599	0	3.90277	4.20137	-0.298597	0	4.13309	4.16516	-0.0320685	0
246189_at	zinc finger (C3HC4-type RING finger) family protein	At5g20910	7.6443	7.25044	0.393862	0	8.05622	7.60209	0.454131	1	7.68087	7.30521	0.375657	0
246190_at	speckle-type POZ protein-related	At5g21010	7.29228	7.09132	0.200953	0	7.34508	7.20166	0.143414	0	7.28749	7.19402	0.0934692	0
246191_at	chaperonin, putative	At5g20890	10.3337	10.2558	0.0778724	0	10.318	10.3496	-0.0316727	0	10.3658	10.4507	-0.0848656	0
246192_at	eukaryotic translation initiation factor 2 subunit 2, putative / eIF-2-beta, putative	At5g20920	10.3115	10.2023	0.109226	0	10.5193	10.2833	0.236023	0	10.3731	10.2847	0.0883372	0
246193_at	retrotransposon family	At5g20880	6.36753	5.76825	0.599278	0	6.56883	6.20308	0.365746	0	6.33906	6.25327	0.0857838	0
246194_at	accelerated cell death 2 (ACD2)	At4g37000	9.73517	10.2973	-0.56215	0	9.18579	10.1209	-0.935123	-1	9.50139	10.2325	-0.731103	-1
246195_at	UBC17: ubiquitin-conjugating enzyme 17 (UBC17)	At4g36410	7.095	6.50621	0.588795	0	7.15138	6.86228	0.289107	0	7.5726	6.43286	1.13974	0
246196_at	expressed protein	At4g37090	6.14366	6.61028	-0.466621	0	6.81841	6.55289	0.265517	0	6.41249	6.63295	-0.220453	0
246197_at	caltractin, putative / centrin, putative	At4g37010	3.73382	3.38033	0.353492	0	4.95906	3.38925	1.5698	1	3.7895	3.46147	0.328026	0
246198_at	GGPS1: geranylgeranyl pyrophosphate synthase (GGPS1) / GGPP synthetase / farnesyltranstransferase	At4g36810	8.81836	9.02686	-0.208495	0	8.86116	8.87742	-0.0162598	0	8.79746	9.08622	-0.288759	0
246199_at	hydrolase, alpha/beta fold family protein	At4g36530	9.56721	10.317	-0.749761	0	8.67487	10.1999	-1.52508	-1	9.3025	10.2584	-0.955871	0
246200_at	expressed protein	At4g37240	5.6273	5.44158	0.185722	0	5.18031	5.41259	-0.232276	0	5.34885	5.39178	-0.0429279	0
246201_at	quinone reductase family protein	At4g36750	8.82889	8.69482	0.134072	0	8.79239	8.7916	0.000795999	0	8.78625	8.71647	0.0697794	0
246202_at	metallopeptidase M24 family protein	At4g37040	8.71569	9.1673	-0.451608	0	8.62169	9.18454	-0.562852	0	8.80176	9.16286	-0.361098	0
246203_at	hydrolase, alpha/beta fold family protein	At4g36610	4.67632	4.72038	-0.0440603	0	4.39048	4.40004	-0.00956198	0	4.5988	4.69091	-0.0921125	0
246204_at	expressed protein	At4g37020	7.37963	7.41792	-0.0382885	0	7.45266	7.43643	0.0162319	0	7.52884	7.48729	0.0415538	0
246205_at	remorin family protein	At4g36970	8.12747	8.23618	-0.108707	0	8.23503	8.48149	-0.246461	0	8.47238	8.32802	0.14436	0
246206_at	At4g36655 mRNA sequence	At4g36655	4.18816	4.46923	-0.28107	0	4.01214	4.16191	-0.149763	0	4.24752	4.23385	0.0136711	0
246207_at	RNA recognition motif (RRM)-containing protein	At4g36960	6.87909	6.9061	-0.0270151	0	7.14363	7.05169	0.0919466	0	7.35566	7.08618	0.269479	0
246208_at	SEC14 cytosolic factor, putative / phosphoglyceride transfer protein, putative	At4g36490	4.0772	4.28841	-0.211208	0	4.17228	4.16711	0.00517029	0	4.19258	4.15514	0.0374379	0
246209_at	BEL1-like homeobox 2 protein (BLH2)	At4g36870	7.12749	7.14487	-0.0173735	0	7.0758	7.22404	-0.148239	0	7.26305	7.27646	-0.013412	0
246210_at	ribosomal protein L12 family protein	At4g36420	6.82766	7.10643	-0.278772	0	7.04014	7.04561	-0.00547555	0	7.06706	7.16086	-0.0938019	0
246211_at	G-box binding factor 1 (GBF1)	At4g36730	8.90157	8.20847	0.6931	0	8.53031	8.36972	0.160594	0	8.61555	8.16	0.455546	0
246212_at	basic helix-loop-helix (bHLH) protein SPATULA (SPT)	At4g36930	4.44273	4.45239	-0.00966129	0	4.09395	4.46518	-0.371236	0	4.39166	4.4115	-0.0198398	0
246213_at	aminotransferase class I and II family protein	At4g36480	7.42648	7.33734	0.089137	0	7.55039	7.3788	0.171584	0	7.48031	7.42089	0.0594172	0
246214_at	heat shock factor protein 4 (HSF4) / heat shock transcription factor 4 (HSTF4)	At4g36990	7.55087	5.72401	1.82685	1	9.87105	6.17707	3.69399	1	8.61462	6.10109	2.51353	1
246215_at	myb family transcription factor	At4g37180	7.37245	6.98031	0.392143	0	7.0408	7.44365	-0.402848	0	6.1575	7.20755	-1.05006	0
246216_at	rot3: cytochrome P450 90C1 (CYP90C1) / rotundifolia3 (ROT3)	At4g36380	4.67888	4.90549	-0.226603	0	4.77051	4.75536	0.0151449	0	4.81852	4.67443	0.144084	0
246217_at	AP2: floral homeotic protein APETALA2 (AP2)	At4g36920	6.77203	6.07382	0.698211	0	7.10806	6.18072	0.927336	1	7.1305	6.21602	0.914479	0
246218_at	RUB1-conjugating enzyme, putative (RCE1)	At4g36800	7.72946	7.77696	-0.0474974	0	7.98843	7.71495	0.273482	0	8.16867	7.77744	0.391228	0
246219_at	aminopeptidase P	At4g36760	9.46541	9.12224	0.343174	0	9.7185	9.32254	0.395961	0	9.57261	9.2316	0.341008	0
246220_at	tetratricopeptide repeat (TPR)-containing protein	At4g37210	7.62723	7.51401	0.113221	0	7.68503	7.61966	0.0653729	0	7.57287	7.73092	-0.15805	0
246221_at	expressed protein	At4g37120	9.35545	8.97484	0.380611	0	9.67302	9.24158	0.431441	0	9.71529	9.17012	0.54517	0
246222_at	RAP2.10: AP2 domain-containing protein RAP2.10 (RAP2.10)	At4g36900	6.20027	5.96018	0.240091	0	5.7709	6.33452	-0.563618	0	5.89914	6.66508	-0.765946	0
246223_at	glycosyl transferase family 43 protein	At4g36890	7.98744	7.87519	0.112243	0	8.05353	7.72951	0.324026	0	8.02456	7.83097	0.193586	0
246224_at	MADS-box protein (AGL40)	At4g36590	3.88459	3.94396	-0.0593715	0	3.69886	3.73192	-0.0330595	0	3.72295	3.82511	-0.10216	0
246225_at	CBS domain-containing protein	At4g36910	6.54406	6.40939	0.134671	0	6.42221	6.77526	-0.353048	0	7.00644	6.72211	0.284326	0
246226_at	thioredoxin family protein	At4g37200	9.4883	9.88964	-0.401337	0	9.14244	9.84207	-0.699629	-1	9.58411	9.81943	-0.235324	0
246227_at	hypothetical protein	At4g36510	4.11871	4.18563	-0.0669183	0	4.34063	4.32575	0.0148756	0	4.28745	4.162	0.125455	0
246228_at	peroxidase, putative	At4g36430	4.4457	4.31694	0.128761	0	4.40319	4.26882	0.134369	0	4.42119	4.12452	0.296676	0
246229_at	multi-copper oxidase type I family protein	At4g37160	3.93942	3.92049	0.018931	0	3.86859	3.89045	-0.0218602	0	3.7121	3.96902	-0.256923	0
246230_at	scarecrow transcription factor family protein	At4g36710	6.74028	6.58695	0.153337	0	7.28329	6.77537	0.507921	0	6.94741	6.93263	0.0147758	0
246231_at	expressed protein	At4g37080	7.05661	7.63271	-0.576102	0	5.36956	7.42321	-2.05365	-1	6.73524	7.471	-0.735767	0
246232_at	expressed protein	At4g36630	7.66194	7.53124	0.130699	0	7.61504	7.50042	0.114627	0	7.74309	7.81242	-0.069333	0
246233_at	U-box domain-containing protein	At4g36550	7.80137	8.4329	-0.631535	0	7.90524	8.2419	-0.336665	0	7.73409	8.13938	-0.405286	0
246234_at	MRG family protein	At4g37280	6.86829	6.93013	-0.0618424	0	6.48502	6.91666	-0.431641	0	7.01278	6.93225	0.0805302	0
246235_at	GNS1/SUR4 membrane family protein	At4g36830	5.2655	6.02613	-0.760633	-1	5.07486	5.76158	-0.686719	-1	5.19716	5.97491	-0.777743	-1
246236_at	S-adenosyl-L-methionine:carboxyl methyltransferase family protein	At4g36470	5.48324	5.38072	0.102521	0	5.45747	5.50521	-0.0477318	0	5.21667	5.44908	-0.232409	0
246237_at	radical SAM domain-containing protein / TRAM domain-containing protein	At4g36390	9.51726	10.0134	-0.4961	0	9.19234	9.94756	-0.755227	0	9.36715	9.98947	-0.622321	0
246238_at	mannitol transporter, putative	At4g36670	10.5932	9.34287	1.25028	0	10.7909	9.89903	0.89184	0	9.97133	9.50735	0.463983	0
246239_at	transporter-related	At4g36790	7.87345	7.54819	0.325266	0	8.14147	7.73197	0.409503	0	7.98617	7.72942	0.256748	0
246240_at	hydroxyproline-rich glycoprotein family protein	At4g37130	6.83174	7.01247	-0.180736	0	6.75424	6.96766	-0.21342	0	6.81037	7.11324	-0.302863	0
246241_at	patatin, putative	At4g37050	3.84951	4.01314	-0.163625	0	3.83142	3.80159	0.029836	0	3.7839	3.94342	-0.15952	0
246242_at	late embryogenesis abundant domain-containing protein / LEA domain-containing protein	At4g36600	3.73499	3.86939	-0.134402	0	3.69459	3.76562	-0.0710325	0	3.7744	3.89347	-0.11907	0
246243_at	trichohyalin-related	At4g36520	6.48426	6.33471	0.149552	0	6.58746	6.55434	0.0331164	0	6.44485	6.46099	-0.0161352	0
246244_at	leucine-rich repeat family protein / protein kinase family protein	At4g37250	6.68424	6.41334	0.270902	0	5.99486	6.57392	-0.579063	0	6.28627	6.35093	-0.0646611	0
246245_at	expressed protein	At4g36440	8.46534	8.17762	0.287716	0	8.533	8.17217	0.36083	0	8.64738	8.28927	0.35811	0
246246_at	pentatricopeptide (PPR) repeat-containing protein	At4g37170	5.24291	5.19348	0.0494304	0	5.16731	5.21813	-0.0508242	0	5.16003	5.47235	-0.312323	0
246247_at	SEC14 cytosolic factor family protein / phosphoglyceride transfer family protein	At4g36640	5.7679	5.4083	0.359595	0	7.26289	5.34716	1.91574	1	7.08589	5.33857	1.74733	1
246248_at	hypothetical protein	At4g36560	3.19112	3.16804	0.0230759	0	3.18952	3.16175	0.0277654	0	3.23549	3.28313	-0.0476371	0
246249_at	pentatricopeptide (PPR) repeat-containing protein	At4g36680	7.37986	7.86904	-0.489181	0	7.64514	7.99725	-0.352117	0	7.33262	8.13602	-0.803398	0
246250_at	cysteine proteinase, putative	At4g36880	4.01108	3.86405	0.147034	0	3.86611	3.89044	-0.0243232	0	3.90476	3.89185	0.0129155	0
246251_at	stress-responsive protein, putative	At4g37220	4.48642	4.55739	-0.0709697	0	4.44977	4.36472	0.0850532	0	4.35461	4.30535	0.0492642	0
246252_s_at	patatin, putative	At4g37070	3.2007	3.09564	0.105054	0	3.17083	3.15012	0.020708	0	3.12175	3.05856	0.0631947	0
246253_at	myb family transcription factor (MYB73)	At4g37260	9.31785	9.45213	-0.134281	0	9.1464	9.49961	-0.353214	0	8.68269	9.4007	-0.718011	0
246254_at	mitogen-activated protein kinase, putative / MAPK, putative (MPK14)	At4g36450	4.08459	4.06402	0.02057	0	4.01029	4.02705	-0.0167617	0	3.80624	3.91224	-0.105998	0
246255_at	transcription factor IIB (TFIIB) family protein	At4g36650	6.38883	6.12608	0.262748	0	6.50488	6.29471	0.21017	0	6.2279	6.10993	0.117977	0
246256_at	UDP-glucoronosyl/UDP-glucosyl transferase family protein	At4g36770	4.14396	4.148	-0.0040426	0	4.0636	4.02516	0.0384388	0	4.10672	4.09661	0.0101154	0
246257_at	U2 snRNP auxiliary factor large subunit, putative	At4g36690	8.35928	8.42128	-0.0619943	0	8.35454	8.55123	-0.196691	0	8.34725	8.50632	-0.159072	0
246258_at	pentatricopeptide (PPR) repeat-containing protein	At1g31840	4.24034	4.01161	0.228733	0	4.16954	4.05601	0.113528	0	4.06951	4.09366	-0.0241514	0
246259_at	amino acid permease family protein	At1g31830	7.52124	7.60015	-0.0789072	0	7.64527	7.6274	0.0178745	0	7.90089	7.72911	0.171784	0
246260_at	amino acid permease family protein	At1g31820	6.44897	6.08573	0.363238	0	7.16611	6.27158	0.894532	0	6.95283	5.98006	0.972769	0
246261_at	formin homology 2 domain-containing protein / FH2 domain-containing protein	At1g31810	4.78096	4.92162	-0.140667	0	4.59135	5.26033	-0.668977	0	4.86149	5.0399	-0.178407	0
246262_at	pentatricopeptide (PPR) repeat-containing protein	At1g31790	5.44605	5.72586	-0.279803	0	5.37106	5.66927	-0.298204	0	5.66472	5.96999	-0.305268	0
246263_at	conserved oligomeric Golgi complex component-related / COG complex component-related	At1g31780	8.6642	8.45302	0.211177	0	8.94013	8.7448	0.195328	0	8.92455	8.65026	0.274297	0
246264_at	expressed protein	At1g31814	4.97653	4.84197	0.134563	0	5.05371	4.85293	0.200779	0	4.96021	5.05857	-0.0983545	0
246265_at	histidine biosynthesis bifunctional protein (HISIE)	At1g31860	7.94458	8.75799	-0.813407	0	7.81369	8.7253	-0.911611	0	7.89584	8.71894	-0.823099	0
246266_at	chloroplast 30S ribosomal protein S11, putative	At1g31817	7.33656	7.70709	-0.370526	0	7.38385	7.69377	-0.309921	0	7.42292	7.83699	-0.414065	0
246267_at	acyl-CoA binding protein / ACBP	At1g31812	12.2357	12.3688	-0.133095	0	11.9904	12.3727	-0.382312	0	12.4476	12.2988	0.148856	0
246268_at	cytochrome P450 family protein	At1g31800	9.29733	9.61014	-0.312809	0	8.8739	9.74386	-0.869956	0	9.27258	9.77376	-0.501174	0
246269_at	expressed protein	At4g37110	5.47091	5.72399	-0.253077	0	4.54223	5.88677	-1.34454	-1	5.18252	5.83767	-0.655157	0
246270_at	expressed protein	At4g36500	11.3888	11.4624	-0.07365	0	10.9773	11.3712	-0.393857	0	11.4732	11.4181	0.0551163	0
246271_at	oxygen-evolving enhancer protein, chloroplast, putative / 33 kDa subunit of oxygen evolving system of photosystem II, putative	At4g37230	3.89781	4.00037	-0.102561	0	4.11416	3.91492	0.199238	0	3.83558	3.87734	-0.041756	0
246272_at	esterase, putative	At4g37150	4.79175	4.58068	0.211067	0	5.32143	4.71482	0.60661	1	4.53014	4.55061	-0.0204687	0
246273_at	cupin family protein	At4g36700	4.04715	3.95369	0.0934593	0	3.96491	4.05542	-0.0905052	0	3.91612	3.91712	-0.00100324	0
246274_at	zinc finger (GATA type) family protein	At4g36620	4.19208	4.53198	-0.339902	0	4.36205	4.34786	0.0141873	0	4.43374	4.22709	0.206657	0
246275_at	basic helix-loop-helix (bHLH) family protein	At4g36540	9.51673	10.0897	-0.573004	0	8.80136	9.71034	-0.908979	0	9.08311	9.72406	-0.640954	0
246276_at	HMA1: cadmium/zinc-transporting ATPase, putative (HMA1)	At4g37270	8.4771	8.46271	0.0143865	0	8.60619	8.49294	0.113251	0	8.68988	8.58721	0.102667	0
246277_at	hypothetical protein	At4g36460	4.17832	4.32704	-0.148716	0	4.09488	4.03351	0.0613736	0	4.14454	4.25127	-0.106724	0
246278_at	expressed protein	At4g37190	6.76425	6.88129	-0.117038	0	6.8153	7.07945	-0.264148	0	6.21687	7.00292	-0.786045	0
246279_at	homeobox-leucine zipper family protein	At4g36740	3.844	3.8765	-0.0325012	0	3.80336	3.82357	-0.0202151	0	3.8012	3.91966	-0.118459	0
246280_at	expressed protein	At4g36660	7.78857	8.21615	-0.427581	0	7.29704	7.9873	-0.690252	-1	7.87646	7.94253	-0.0660691	0
246281_at	nicotinate phosphoribosyltransferase family protein / NAPRTase family protein	At4g36940	7.30798	7.5248	-0.216817	0	7.1846	7.62268	-0.438073	0	7.4077	7.64484	-0.237143	0
246282_at	AAA-type ATPase family protein	At4g36580	5.62241	6.11395	-0.491546	0	5.62102	6.22752	-0.606496	0	5.78915	6.40721	-0.618061	0
246283_at	LIM domain-containing protein	At4g36860	7.68989	7.57162	0.118268	0	7.83943	7.70412	0.135311	0	7.9014	7.79697	0.104424	0
246284_at	brassinosteroid signalling positive regulator-related	At4g36780	8.24743	7.77112	0.476314	0	8.25909	7.97968	0.279413	0	8.48575	8.01911	0.466636	0
246285_at	expressed protein	At4g36980	6.29044	6.19742	0.0930183	0	6.22529	6.38026	-0.154968	0	6.36733	6.32537	0.0419558	0
246286_at	GHMP kinase family protein	At1g31910	9.62202	9.58982	0.0321937	0	10.1386	9.78796	0.350666	0	10.309	9.86183	0.447136	0
246287_at	expressed protein	At1g31870	6.79208	6.64449	0.147584	0	7.23317	6.87901	0.354167	0	7.03584	6.86338	0.172459	0
246288_at	dehydration-responsive protein, putative	At1g31850	8.90019	9.3477	-0.447505	0	7.83845	9.17933	-1.34088	-1	8.58789	9.40109	-0.813205	0
246289_at	VQ motif-containing protein	At3g56880	10.1551	10.9752	-0.820068	0	10.5321	10.7674	-0.235259	0	10.3106	10.7081	-0.397492	0
246290_at	CAM3: calmodulin-2/3/5 (CAM3)	At3g56800	10.9984	10.6073	0.391106	0	11.6263	10.7291	0.897218	1	11.1995	10.7203	0.479244	0
246291_at	expressed protein	At3g56820	7.8495	7.64665	0.202856	0	7.90192	7.67989	0.222032	0	7.771	7.6918	0.0792001	0
246292_at	UBA2A: UBP1 interacting protein 2a (UBA2a)	At3g56860	9.01168	9.29012	-0.278442	0	9.04241	9.38259	-0.340181	0	9.08946	9.39893	-0.309471	0
246293_at	sigA-binding protein	At3g56710	10.3748	10.7591	-0.384291	0	11.1194	10.8964	0.222967	0	10.6473	10.7762	-0.128932	0
246294_at	expressed protein	At3g56910	11.7366	11.8749	-0.138382	0	11.2348	11.9131	-0.678263	-1	11.5061	11.8622	-0.356107	0
246295_at	calmodulin-binding protein	At3g56690	7.18301	7.18186	0.00114975	0	7.14508	7.11895	0.0261256	0	7.12896	7.14018	-0.0112188	0
246296_at	expressed protein	At3g56750	7.57269	7.37853	0.194165	0	7.20477	7.57836	-0.373595	0	7.56966	7.57494	-0.00528408	0
246297_at	hypothetical protein	At3g51760	5.32671	5.63088	-0.304171	0	5.06265	5.43877	-0.376125	0	5.32995	5.28072	0.0492232	0
246298_at	tetratricopeptide repeat (TPR)-containing protein	At3g51770	6.87585	6.79307	0.0827865	0	6.98274	6.68775	0.294986	0	7.0633	6.98398	0.0793173	0
246299_at	EM1: Em-like protein GEA1 (EM1)	At3g51810	3.43854	3.40921	0.0293276	0	3.46931	3.47963	-0.0103148	0	3.49354	3.37401	0.119533	0
246300_at	phosphoinositide phosphatase family protein	At3g51830	6.77518	6.4984	0.27678	0	6.561	6.63703	-0.0760241	0	6.90373	6.72372	0.180003	0
246301_at	calcium-dependent protein kinase, putative / CDPK, putative	At3g51850	7.84861	8.0147	-0.166093	0	7.58255	8.0367	-0.454158	0	7.62697	7.95123	-0.324263	0
246302_at	cation exchanger, putative (CAX3)	At3g51860	7.98204	6.72039	1.26165	0	9.6353	7.51867	2.11663	1	8.0397	6.38126	1.65844	0
246303_at	mitochondrial substrate carrier family protein	At3g51870	7.28219	7.78241	-0.500218	0	7.24414	7.64785	-0.403717	0	6.90032	7.69656	-0.796235	0
246304_at	short-chain acyl-CoA oxidase	At3g51840	10.0424	9.32072	0.721647	0	10.1698	9.5531	0.616692	0	10.1136	9.45517	0.658397	0
246305_at	expressed protein	At3g51890	9.03773	8.56696	0.470766	0	9.72342	9.05276	0.670656	0	9.14622	8.82196	0.324258	0
246306_at	BAG domain-containing protein	At3g51780	8.38844	8.63692	-0.248484	0	8.42514	8.51383	-0.0886933	0	8.18757	8.64157	-0.453995	0
246307_at	metallopeptidase M24 family protein	At3g51800	10.4067	10.6388	-0.232082	0	10.6797	10.7211	-0.0414047	0	10.4842	10.7943	-0.310077	0
246308_at	chlorophyll synthetase, putative	At3g51820	10.5392	10.8526	-0.313425	0	9.98228	10.8443	-0.862032	-1	10.4578	10.9316	-0.473865	0
246309_at	cytochrome c biogenesis protein CcmE family	At3g51790	7.32311	6.73866	0.584455	0	7.3381	7.15517	0.182921	0	7.41558	7.05831	0.357279	0
246310_at	ST1: sulfate transporter (ST1)	At3g51895	6.779	7.14353	-0.364528	0	6.08133	6.50069	-0.419357	0	6.64991	6.90713	-0.257224	0
246311_at	HMGalpha: high mobility group protein alpha (HMGalpha) / HMG protein alpha	At3g51880	8.71797	8.54645	0.171519	0	8.57942	8.50259	0.0768257	0	8.79201	8.6365	0.155514	0
246312_at	extra-large guanine nucleotide binding protein, putative / G-protein, putative	At1g31930	7.2636	7.16054	0.103056	0	7.27493	7.03314	0.241792	0	7.40755	7.14954	0.258011	0
246313_at	pentatricopeptide (PPR) repeat-containing protein	At1g31920	6.70488	7.51148	-0.806599	0	6.37272	7.17863	-0.805903	0	6.67004	7.25564	-0.585602	0
246314_at	AREB3: ABA-responsive element-binding protein 3 (AREB3)	At3g56850	7.3512	6.88232	0.468882	0	7.25807	7.01662	0.241454	0	7.34049	7.13819	0.202305	0
246315_at	hypothetical protein	At3g56870	5.48101	5.84528	-0.364277	0	5.67694	5.80843	-0.13149	0	5.6148	5.92514	-0.310347	0
246316_at	F-box family protein-related	At3g56890	4.03366	4.28173	-0.248071	0	4.0621	4.29308	-0.230979	0	4.01928	4.29103	-0.271742	0
246317_at	aladin-related / adracalin-related	At3g56900	7.09324	7.09008	0.0031589	0	6.70968	7.28261	-0.572931	-1	6.94477	7.11916	-0.174396	0
246318_at	ubiquitin-associated (UBA)/TS-N domain-containing protein	At3g56740	6.68272	6.70547	-0.0227471	0	7.14132	6.62024	0.521085	0	6.84392	6.61979	0.224131	0
246319_at	expressed protein	At3g56680	10.0916	10.0657	0.0258899	0	9.74399	10.3052	-0.561202	-1	10.0519	10.1374	-0.0854443	0
246320_at	Per1-like family protein	At1g16560	8.99005	8.56701	0.423034	0	9.37763	8.72942	0.648215	1	9.24662	8.72892	0.517697	0
246321_at	transcriptional factor B3 family protein	At1g16640	4.10204	3.92169	0.180349	0	4.12334	4.03651	0.0868223	0	4.35116	3.98905	0.362109	0
246322_at	DNAJ heat shock N-terminal domain-containing protein / S-locus protein, putative	At1g16680	6.84189	7.22496	-0.38307	0	6.72851	7.15066	-0.422152	0	7.09806	7.098	5.93264e-05	0
246323_at	transcription factor-related	At1g16690	6.52392	6.35742	0.166497	0	6.46579	6.43814	0.0276431	0	6.3064	6.30786	-0.00146497	0
246324_at	arginine/serine-rich protein, putative (SR45)	At1g16610	7.56986	7.43585	0.134014	0	7.63934	7.60419	0.0351454	0	7.48729	7.55191	-0.0646227	0
246325_at	LOS5/ABA3: molybdenum cofactor sulfurase (LOS5) (ABA3)	At1g16540	4.58139	4.50634	0.0750516	0	5.39461	4.60078	0.79383	0	5.17018	4.6582	0.511982	0
246326_at	mitotic spindle checkpoint protein, putative	At1g16590	5.69939	5.44029	0.259099	0	5.55613	5.43775	0.118386	0	5.76395	5.43171	0.332233	0
246327_at	protein kinase family protein	At1g16670	8.69293	8.43338	0.259546	0	9.28173	8.68397	0.597758	0	8.53496	8.6542	-0.119237	0
246328_at	zinc knuckle (CCHC-type) family protein	At3g43590	7.46379	7.72188	-0.258087	0	7.57894	7.78199	-0.203044	0	7.45243	7.63904	-0.186612	0
246329_at	tubulin family protein	At3g43610	6.64294	6.66903	-0.0260886	0	6.04611	6.61938	-0.573275	0	6.55646	6.65826	-0.101806	0
246330_at	AO2: aldehyde oxidase, putative	At3g43600	6.62936	6.85584	-0.226477	0	5.99707	6.83788	-0.840816	0	6.84362	7.0159	-0.172274	0
246331_at	phototropic-responsive NPH3 family protein	At3g44820	6.60942	6.67637	-0.0669568	0	6.36039	6.67092	-0.310532	0	6.56198	6.70566	-0.143686	0
246332_at	lecithin:cholesterol acyltransferase family protein / LACT family protein	At3g44830	4.27427	4.14831	0.125961	0	4.20344	4.16859	0.0348484	0	4.39208	4.31417	0.0779103	0
246333_at	S-adenosyl-L-methionine:carboxyl methyltransferase family protein	At3g44840	3.54623	3.67329	-0.12706	0	3.61832	3.66146	-0.0431388	0	3.55972	3.54506	0.0146612	0
246334_at	protein kinase-related	At3g44850	6.813	7.10349	-0.290496	0	7.19023	7.39712	-0.206885	0	7.17804	7.46812	-0.290078	0
246335_at	Rieske (2Fe-2S) domain-containing protein	At3g44880	9.21781	9.3055	-0.0876915	0	9.13165	9.11209	0.0195658	0	9.19803	9.10355	0.0944807	0
246336_at	cation/hydrogen exchanger, putative (CHX4)	At3g44900	3.85377	3.68299	0.170782	0	3.71367	3.59293	0.120739	0	3.66729	3.75776	-0.09047	0
246337_at	cation/hydrogen exchanger, putative (CHX12)	At3g44910	4.10397	4.11063	-0.00665573	0	4.04878	3.99467	0.0541154	0	4.04728	4.01327	0.0340093	0
246338_s_at	cation/hydrogen exchanger, putative (CHX11)	At3g44930	3.6008	3.67494	-0.0741382	0	3.56538	3.5555	0.00987821	0	3.54437	3.61336	-0.0689816	0
246339_at	50S ribosomal protein L9, chloroplast (CL9)	At3g44890	10.4776	11.003	-0.525461	0	9.62734	10.8257	-1.19835	-1	10.2048	10.8771	-0.672302	0
246340_s_at	S-adenosyl-L-methionine:carboxyl methyltransferase family protein	At3g44860	10.0997	10.5699	-0.470199	0	10.0122	10.8364	-0.824273	0	9.86028	11.3769	-1.51657	0
246341_x_at	hypothetical protein	At3g43150	4.17567	4.30995	-0.134272	0	4.10227	4.31723	-0.21496	0	4.13417	4.21394	-0.0797717	0
246342_at	male sterility protein, putative	At3g56700	3.75853	3.93208	-0.173555	0	3.67798	3.65764	0.0203398	0	3.73547	3.59792	0.137548	0
246343_at	expressed protein	At3g56720	8.62836	8.84349	-0.215127	0	8.54636	8.96799	-0.421633	0	8.56381	8.95533	-0.391525	0
246344_at	expressed protein	At3g56730	4.4103	4.44778	-0.037478	0	4.35066	4.55767	-0.207018	0	4.31977	4.44116	-0.121391	0
246345_at	calcium-dependent protein kinase, putative / CDPK, putative	At3g56760	6.10436	6.1704	-0.0660413	0	5.61513	6.29639	-0.681263	0	6.1203	6.19517	-0.0748776	0
246346_at	expressed protein	At3g56810	5.22114	5.59696	-0.375821	0	4.88734	5.53165	-0.644313	0	4.92614	5.24407	-0.317932	0
246347_at	expressed protein	At3g56830	5.9945	6.06882	-0.0743124	0	5.64763	6.13826	-0.490636	-1	5.94988	6.07336	-0.12348	0
246348_at	FAD-dependent oxidoreductase family protein	At3g56840	7.65942	7.66143	-0.00201159	0	7.86523	7.7449	0.12033	0	7.92613	7.72983	0.196296	0
246349_at	cryptdin protein-related	At1g51915	3.95075	3.70968	0.241064	0	3.77975	3.69219	0.0875669	0	3.80163	3.87865	-0.0770218	0
246350_at	expressed protein	At1g16650	5.67686	5.49513	0.181731	0	5.52216	5.61051	-0.0883433	0	5.74937	5.48031	0.269052	0
246351_at	glycosyl transferase family 1 protein	At1g16570	8.60165	8.35963	0.242015	0	8.71669	8.40437	0.312324	0	8.84333	8.33727	0.506064	0
246352_at	hypothetical protein	At1g39270	3.86222	3.72282	0.139398	0	3.94543	3.66743	0.277999	0	3.74463	3.70537	0.0392631	0
246353_s_at	At1g39190	At1g39190	3.1471	3.1285	0.0185939	0	3.19256	3.18381	0.00874771	0	3.21159	3.18061	0.0309745	0
246354_at	hypothetical protein	At1g38950	4.33133	4.46257	-0.13124	0	4.27293	4.22084	0.052088	0	4.153	4.17652	-0.0235164	0
246355_at	At1g38470	At1g38470	5.57111	5.56445	0.00666355	0	5.52096	5.3765	0.144452	0	5.2959	5.56521	-0.269309	0
246356_x_at	At1g40150	At1g40150	4.09671	4.02694	0.0697625	0	3.80246	4.0243	-0.221848	0	4.06788	4.08262	-0.0147345	0
246357_x_at	hypothetical protein	At1g40550	3.91593	3.66079	0.255145	0	3.85125	3.87939	-0.0281412	0	3.79345	3.97999	-0.186543	0
246358_x_at	hypothetical protein	At1g40710	3.76821	3.49802	0.270193	0	3.59654	3.63632	-0.0397763	0	3.51567	3.67827	-0.162598	0
246359_x_at	At1g40871	At1g40871	4.17049	4.58046	-0.40997	0	4.20153	4.36819	-0.166658	0	4.30073	4.41499	-0.114265	0
246360_at	At1g40952	At1g40952	3.2843	3.25675	0.0275468	0	3.17562	3.17389	0.00172944	0	3.18631	3.19285	-0.00654174	0
246361_s_at	At1g41114	At1g41114	3.31565	3.3722	-0.0565548	0	3.34594	3.40481	-0.0588672	0	3.34631	3.34256	0.00374963	0
246362_at	At1g41276	At1g41276	3.25647	3.28158	-0.0251044	0	3.17261	3.18494	-0.0123327	0	3.21853	3.23341	-0.0148837	0
246363_at	hypothetical protein	At1g40390	4.02095	3.89036	0.130587	0	3.96517	4.01307	-0.0479076	0	3.89172	4.03705	-0.145325	0
246364_at	hypothetical protein	At1g40230	4.30871	4.35504	-0.0463278	0	4.21464	4.14814	0.0665025	0	4.1671	4.16418	0.00291461	0
246365_at	At1g39750	At1g39750	3.27492	3.1545	0.120421	0	3.266	3.18648	0.0795141	0	3.24232	3.24582	-0.00349796	0
246366_at	leucine-rich repeat protein kinase, putative	At1g51850	4.60839	3.87713	0.731257	0	6.23529	4.29356	1.94173	1	4.6289	3.81908	0.809822	0
246367_at	leucine-rich repeat protein kinase, putative	At1g51880	4.36575	4.45649	-0.0907458	0	4.15687	4.14311	0.0137627	0	4.16974	4.47942	-0.309681	0
246368_at	leucine-rich repeat protein kinase, putative	At1g51890	7.74502	4.15905	3.58597	1	9.69759	4.52812	5.16947	1	8.52013	4.21789	4.30225	1
246369_at	protein kinase family protein	At1g51910	4.70336	4.75166	-0.0483051	0	4.57523	4.57877	-0.00354037	0	4.49084	4.50857	-0.0177251	0
246370_at	expressed protein	At1g51920	5.91061	4.87181	1.0388	0	7.42989	4.97679	2.4531	1	6.93318	4.96895	1.96423	1
246371_at	protein kinase family protein / peptidoglycan-binding LysM domain-containing protein	At1g51940	9.30333	8.80576	0.497569	0	8.11043	8.72382	-0.613395	0	8.3185	8.42422	-0.105714	0
246372_at	hypothetical protein	At1g51900	3.53376	3.63636	-0.1026	0	3.56752	3.48403	0.0834919	0	3.4891	3.44625	0.0428451	0
246373_at	leucine-rich repeat protein kinase, putative	At1g51860	4.21829	3.90816	0.310138	0	6.04599	3.86666	2.17933	1	4.2225	3.92075	0.301745	0
246374_at	protein kinase-related	At1g51840	3.60141	3.5532	0.0482124	0	3.51396	3.58404	-0.0700771	0	3.49255	3.5323	-0.0397533	0
246375_at	leucine-rich repeat protein kinase, putative	At1g51830	3.33235	3.4525	-0.120152	0	3.46106	3.38914	0.0719203	0	3.26856	3.2779	-0.00934152	0
246376_at	IAA18: auxin-responsive protein / indoleacetic acid-induced protein 18 (IAA18)	At1g51950	9.13776	8.78927	0.348486	0	8.79857	8.70451	0.0940611	0	8.87643	8.81543	0.0609981	0
246377_at	hydrophobic protein, putative / low temperature and salt responsive protein, putative	At1g57550	5.60975	5.71467	-0.104923	0	5.5805	5.55612	0.0243756	0	5.46695	5.65314	-0.18619	0
246378_at	emp24/gp25L/p24 family protein	At1g57620	7.76024	7.63053	0.129707	0	8.18003	7.67441	0.505623	0	8.12491	7.71966	0.405256	0
246379_s_at	60S ribosomal protein L21 (RPL21E)	At1g57660	10.8342	10.9414	-0.107185	0	10.7565	10.9208	-0.164264	0	10.9098	10.9773	-0.0674836	0
246380_at	cytochrome P450, putative	At1g57750	3.88277	3.75164	0.131129	0	3.57555	3.64476	-0.0692034	0	3.73423	3.59697	0.137262	0
246381_at	hypothetical protein	At1g39430	3.71148	3.74345	-0.0319689	0	3.61193	3.58334	0.0285987	0	3.67636	3.69124	-0.0148757	0
246382_at	hypothetical protein	At1g39350	3.87528	3.99812	-0.122836	0	4.0301	4.11468	-0.0845853	0	3.89696	3.92571	-0.0287514	0
246383_at	pentatricopeptide (PPR) repeat-containing protein	At1g77360	4.63704	4.57616	0.0608715	0	4.92814	4.72862	0.199517	0	4.67039	4.79443	-0.12404	0
246384_at	glutaredoxin, putative	At1g77370	9.35102	8.58956	0.761459	1	9.80502	8.76206	1.04296	1	9.62683	8.58788	1.03894	1
246385_at	cyclin, putative	At1g77390	4.44948	4.7838	-0.334316	0	4.55854	4.61105	-0.0525066	0	4.39127	4.61509	-0.223821	0
246386_at	beta-galactosidase, putative / lactase, putative	At1g77410	4.4213	4.63923	-0.217934	0	4.25442	4.55294	-0.298521	0	4.47761	4.63224	-0.154629	0
246387_at	expressed protein	At1g77400	7.13881	7.33065	-0.191835	0	6.97679	7.09423	-0.117441	0	7.04801	7.11039	-0.0623772	0
246388_at	pentatricopeptide (PPR) repeat-containing protein	At1g77405	4.7293	4.72779	0.00151003	0	4.77211	4.73062	0.0414907	0	4.4422	4.562	-0.119803	0
246389_at	amino acid carrier, putative / amino acid permease, putative	At1g77380	4.78137	4.7011	0.0802699	0	5.37211	4.56055	0.81156	1	5.18381	4.66276	0.52105	0
246390_at	1-aminocyclopropane-1-carboxylate oxidase, putative / ACC oxidase, putative	At1g77330	5.09387	5.34578	-0.251913	0	4.95773	5.32552	-0.36779	0	4.938	5.45754	-0.519531	0
246391_at	expressed protein	At1g77350	9.00697	8.47211	0.534862	0	9.19689	8.8606	0.336299	0	9.14222	8.8065	0.335728	0
246392_at	expressed protein	At1g58120	4.21295	4.18958	0.0233657	0	4.08062	4.14383	-0.0632083	0	4.00969	4.13397	-0.124285	0
246393_at	hypothetical protein	At1g58150	5.21904	5.53967	-0.32063	0	4.53637	5.28328	-0.746911	0	5.32074	5.38679	-0.0660481	0
246394_at	jacalin lectin family protein	At1g58160	3.67226	3.5906	0.0816534	0	3.41191	3.67609	-0.264178	0	4.01891	3.6441	0.374803	0
246395_at	disease resistance-responsive protein-related / dirigent protein-related	At1g58170	4.30453	4.46777	-0.16324	0	4.50076	4.46007	0.0406901	0	4.37993	4.34713	0.0327974	0
246396_at	carbonic anhydrase family protein / carbonate dehydratase family protein	At1g58180	8.52486	7.1087	1.41616	0	8.6692	7.58922	1.07998	0	8.47622	7.39281	1.08342	0
246397_at	leucine-rich repeat family protein	At1g58190	3.76144	3.6916	0.0698433	0	3.93277	3.7789	0.153869	0	3.79702	3.79286	0.00416789	0
246398_at	TCP family transcription factor, putative	At1g58100	8.066	7.68236	0.383641	0	8.27763	7.6411	0.636527	0	7.86581	7.64282	0.222991	0
246399_at	bZIP family transcription factor	At1g58110	8.35344	8.05744	0.295998	0	8.50442	8.19631	0.308115	0	8.4213	8.23496	0.186348	0
246400_at	expressed protein	At1g57540	8.05692	8.00444	0.052478	0	7.75255	7.86611	-0.113555	0	8.10628	7.9784	0.127881	0
246401_at	myb family transcription factor (MYB50)	At1g57560	5.33831	4.06424	1.27407	1	7.73477	4.09248	3.64229	1	5.54067	4.23856	1.30211	1
246402_at	jacalin lectin family protein	At1g57570	3.70962	3.6478	0.0618196	0	3.89867	3.7115	0.187171	0	3.77164	3.69137	0.0802723	0
246403_at	pectinacetylesterase, putative	At1g57590	6.69502	7.50466	-0.809643	0	6.01505	7.19796	-1.1829	0	6.20365	7.17821	-0.974558	0
246404_at	membrane bound O-acyl transferase (MBOAT) family protein	At1g57600	7.2698	7.27731	-0.007516	0	7.35128	7.08145	0.269825	0	7.20633	7.01116	0.195167	0
246405_at	disease resistance protein (TIR class), putative	At1g57630	8.35038	5.28623	3.06415	1	9.96574	5.95459	4.01116	1	8.18944	4.71253	3.47691	1
246406_at	disease resistance protein (NBS-LRR class), putative	At1g57650	4.62083	4.22512	0.39571	0	5.18565	4.32672	0.858928	0	4.48125	4.1778	0.303443	0
246407_at	Toll-Interleukin-Resistance (TIR) domain-containing protein	At1g57670	5.49625	5.36221	0.134038	0	5.25472	5.1257	0.129019	0	5.02808	5.28325	-0.255167	0
246408_at	expressed protein	At1g57680	10.0257	8.95979	1.06588	0	9.58747	9.1693	0.418164	0	9.38026	9.13206	0.248201	0
246409_at	protein kinase family protein	At1g57700	5.35296	5.15959	0.19337	0	5.57596	5.51759	0.0583704	0	5.4738	5.31484	0.15896	0
246410_at	expressed protein	At1g57760	6.21779	6.14417	0.0736166	0	6.42422	6.06146	0.362763	0	6.35214	6.10109	0.251054	0
246411_at	amine oxidase family	At1g57770	7.17479	8.41092	-1.23613	0	6.88421	8.47434	-1.59013	0	7.33594	8.36158	-1.02563	0
246412_at	phosphoglucosamine mutase family protein	At5g17530	7.37465	7.2916	0.0830499	0	7.25772	7.47795	-0.220234	0	7.46024	7.58777	-0.127528	0
246413_at	wound-responsive protein, putative	At1g77310	4.643	4.73509	-0.0920839	0	4.40019	4.75265	-0.352457	0	4.48821	4.64672	-0.158507	0
246414_at	pentatricopeptide (PPR) repeat-containing protein	At1g77340	3.49544	3.47176	0.0236791	0	3.44034	3.49491	-0.0545696	0	3.43817	3.5128	-0.0746307	0
246415_at	expressed protein	At5g17160	4.32031	4.58047	-0.26016	0	4.23072	4.41277	-0.182046	0	4.1133	4.38893	-0.275625	0
246416_at	expressed protein	At5g16920	3.83974	3.72213	0.11761	0	3.75578	3.75416	0.00161617	0	3.7273	3.71221	0.0150925	0
246417_at	NADP-dependent oxidoreductase, putative	At5g16990	8.37395	8.50136	-0.127412	0	8.08115	8.49931	-0.418157	0	8.50737	8.65791	-0.150542	0
246418_at	NADP-dependent oxidoreductase, putative	At5g16960	4.49154	4.59151	-0.0999754	0	4.48982	4.5846	-0.0947805	0	4.60796	4.49934	0.108627	0
246419_at	UDP-glucoronosyl/UDP-glucosyl transferase family protein	At5g17030	4.35247	4.10493	0.247538	0	4.15849	4.1762	-0.0177091	0	4.15135	4.13538	0.0159743	0
246420_at	expressed protein	At5g16870	6.70301	6.61828	0.0847264	0	6.7809	6.74643	0.0344725	0	6.60129	6.77839	-0.1771	0
246421_at	VHS domain-containing protein / GAT domain-containing protein	At5g16880	9.48848	8.93767	0.550807	0	10.1006	9.23226	0.868296	0	9.67959	9.09541	0.584179	0
246422_at	ADP-ribosylation factor, putative	At5g17060	7.34399	6.83273	0.511258	0	8.25803	7.01102	1.24701	1	7.38657	6.9562	0.430374	0
246423_at	expressed protein	At5g16950	5.89144	5.71049	0.180956	0	6.33342	6.23346	0.0999592	0	6.25928	5.99028	0.269008	0
246424_at	XPO1: exportin1 (XPO1)	At5g17020	8.49785	8.49871	-0.000861646	0	8.87373	8.53446	0.339271	0	8.61925	8.58936	0.0298931	0
246425_at	IRX3: cellulose synthase, catalytic subunit (IRX3)	At5g17420	4.61878	5.00484	-0.386058	0	4.56405	4.74333	-0.179282	0	4.33938	4.56661	-0.227238	0
246426_at	ovule development protein, putative	At5g17430	3.99025	3.97561	0.0146325	0	3.7249	3.75919	-0.034295	0	3.93315	3.95612	-0.0229616	0
246427_at	ADP, ATP carrier protein, mitochondrial, putative / ADP/ATP translocase, putative / adenine nucleotide translocator, putative	At5g17400	5.92191	5.924	-0.00209134	0	5.34411	5.94329	-0.599179	0	5.98593	6.07188	-0.0859453	0
246428_at	tubulin family protein	At5g17410	6.1223	6.16024	-0.0379436	0	5.65256	5.99786	-0.345307	0	6.09262	6.19565	-0.103027	0
246429_at	heavy-metal-associated domain-containing protein / copper chaperone (CCH)-related	At5g17450	5.5589	5.84092	-0.282011	0	5.76976	5.75741	0.012346	0	5.94321	5.87747	0.0657396	0
246430_at	calmodulin-related protein, putative	At5g17470	3.80853	3.98285	-0.174322	0	3.91393	3.72659	0.187342	0	3.68053	3.69848	-0.0179512	0
246431_at	polcalcin, putative / calcium-binding pollen allergen, putative	At5g17480	3.08589	3.15892	-0.0730314	0	3.22777	3.11826	0.109508	0	3.15345	3.2008	-0.0473479	0
246432_at	gibberellin response modulator, putative / gibberellin-responsive modulator, putative	At5g17490	4.46857	4.71885	-0.250278	0	4.28329	4.74824	-0.46495	0	4.60636	5.16702	-0.560655	0
246433_at	expressed protein	At5g17510	4.84655	5.05449	-0.207933	0	4.97438	5.12778	-0.153401	0	5.07029	5.24359	-0.173299	0
246434_at	RCP1: root cap 1 (RCP1)	At5g17520	9.41791	9.63882	-0.220912	0	8.37135	9.62419	-1.25284	-1	9.27608	9.6894	-0.413328	0
246435_at	expressed protein	At5g17460	4.48289	4.4493	0.0335906	0	4.38359	4.6479	-0.264319	0	4.47101	4.46847	0.00254024	0
246436_at	LUC7 N_terminus domain-containing protein	At5g17440	6.46244	6.25608	0.206365	0	6.50952	6.53846	-0.028934	0	6.45218	6.41484	0.0373385	0
246437_at	transferase family protein	At5g17540	4.47476	4.39576	0.0790059	0	4.39181	4.3687	0.0231082	0	4.44937	4.32826	0.121106	0
246438_at	phototropic-responsive NPH3 family protein	At5g17580	3.9169	3.97644	-0.0595445	0	3.85086	4.12394	-0.27308	0	4.08439	3.96849	0.115908	0
246439_at	zinc finger (C3HC4-type RING finger) family protein	At5g17600	5.52869	5.74125	-0.212563	0	5.3929	5.35067	0.042235	0	6.06627	5.50607	0.560201	0
246440_at	glycine/proline-rich protein	At5g17650	7.60645	7.45343	0.153025	0	7.66954	7.66824	0.00129524	0	7.36278	7.70724	-0.344461	0
246441_at	BolA-like family protein	At5g17560	10.3821	10.5813	-0.199208	0	10.1975	10.5252	-0.32771	0	10.4183	10.5504	-0.132083	0
246442_at	expressed protein	At5g17610	7.34583	6.9646	0.381229	0	7.4565	7.05905	0.397459	0	7.75529	7.02776	0.727534	0
246443_at	expressed protein	At5g17620	6.60825	6.49416	0.114086	0	6.17644	6.61265	-0.436218	0	6.43128	6.47486	-0.0435842	0
246444_at	tatD-related deoxyribonuclease family protein	At5g17570	6.32921	6.23764	0.0915698	0	5.97279	6.21355	-0.240756	0	6.33895	6.28539	0.0535608	0
246445_at	glucose-6-phosphate/phosphate translocator, putative	At5g17630	8.72701	9.35351	-0.626497	0	8.86193	9.14161	-0.279681	0	8.56491	9.14566	-0.580746	0
246446_at	expressed protein	At5g17640	7.20503	6.43024	0.774793	0	7.57066	6.54122	1.02944	1	6.61852	6.29254	0.325982	0
246447_at	SART-1 family protein	At5g16780	7.14379	6.80289	0.340895	0	7.49121	6.91966	0.571548	0	7.10754	6.97036	0.137179	0
246448_at	GCN5-related N-acetyltransferase (GNAT) family protein	At5g16800	8.31877	7.67931	0.639464	0	8.55442	7.96605	0.588372	0	8.45462	7.94498	0.509646	0
246449_at	expressed protein	At5g16810	7.51066	8.16009	-0.649427	0	6.80474	8.00821	-1.20347	-1	7.20876	8.10229	-0.89353	-1
246450_at	heat shock factor protein 3 (HSF3) / heat shock transcription factor 3 (HSTF3)	At5g16820	6.87956	6.94246	-0.0629059	0	6.81989	7.14118	-0.321291	0	6.83022	7.07029	-0.240071	0
246451_at	inositol 1,3,4-trisphosphate 5/6-kinase	At5g16760	8.98624	8.7169	0.269346	0	9.30746	8.7478	0.55966	0	9.1291	8.78787	0.341235	0
246452_at	RNA recognition motif (RRM)-containing protein	At5g16840	9.55459	9.52324	0.0313467	0	9.40121	9.49982	-0.098612	0	9.40165	9.4604	-0.0587511	0
246453_at	SYP21: syntaxin 21 (SYP21) / PEP12 homolog	At5g16830	8.05168	7.7263	0.325383	0	8.09715	7.88917	0.207984	0	8.01464	7.87129	0.143345	0
246454_at	dehydroascorbate reductase, putative	At5g16710	10.6047	10.9755	-0.370865	0	10.4705	10.9992	-0.52869	-1	10.8674	10.9987	-0.13131	0
246455_at	expressed protein	At5g16790	4.47059	4.76237	-0.291775	0	4.35344	4.56329	-0.209846	0	4.36994	4.66498	-0.295041	0
246456_at	TERT: telomerase reverse transcriptase (TERT)	At5g16850	4.00693	4.02605	-0.0191246	0	4.02514	3.88217	0.142973	0	3.86837	3.75059	0.117782	0
246457_at	transducin family protein / WD-40 repeat family protein	At5g16750	7.18809	7.23895	-0.0508637	0	7.43315	7.37848	0.0546678	0	7.02705	7.43909	-0.412043	0
246458_at	pentatricopeptide (PPR) repeat-containing protein	At5g16860	4.07759	4.15256	-0.0749632	0	4.19419	4.24122	-0.0470266	0	4.14478	4.18679	-0.0420164	0
246459_at	leucine-rich repeat protein kinase, putative	At5g16900	3.74635	3.72299	0.0233592	0	3.77214	3.65833	0.113811	0	3.6218	3.55271	0.0690921	0
246460_at	cellulose synthase family protein	At5g16910	8.33062	7.64054	0.690087	0	8.3704	7.80195	0.568456	0	8.25768	7.72241	0.535271	0
246461_at	AAA-type ATPase family protein	At5g16930	5.53752	5.74648	-0.208968	0	5.991	6.33384	-0.342836	0	5.66671	6.18726	-0.520558	0
246462_at	expressed protein	At5g16940	6.90172	6.95347	-0.0517413	0	6.63969	6.93948	-0.299781	0	7.35389	6.77263	0.581265	0
246463_at	NADP-dependent oxidoreductase, putative (P1)	At5g16970	8.28792	8.32623	-0.0383077	0	8.3475	8.50971	-0.162206	0	8.06105	8.42136	-0.360308	0
246464_at	NADP-dependent oxidoreductase, putative	At5g16980	3.94572	4.22914	-0.283427	0	4.15645	4.1842	-0.027756	0	3.74511	4.39021	-0.645092	0
246465_at	NADP-dependent oxidoreductase, putative	At5g17000	3.68768	3.49057	0.197105	0	3.8897	3.47783	0.411869	0	3.84309	3.54631	0.296781	0
246466_at	sugar transporter family protein	At5g17010	7.89847	8.02924	-0.130768	0	7.54794	7.7417	-0.193755	0	7.94151	7.89602	0.0454869	0
246467_at	UDP-glucoronosyl/UDP-glucosyl transferase family protein	At5g17040	4.46866	4.66405	-0.195385	0	4.3411	4.48369	-0.142596	0	4.38191	4.49736	-0.115449	0
246468_at	UDP-glucoronosyl/UDP-glucosyl transferase family protein	At5g17050	6.26535	6.89666	-0.631306	0	6.28373	6.586	-0.302266	0	6.48028	6.89647	-0.416195	0
246469_at	expressed protein	At5g17070	7.38087	7.16964	0.211232	0	7.03124	7.53849	-0.507249	0	7.26302	7.56005	-0.297027	0
246470_at	cathepsin-related	At5g17080	3.77874	3.7234	0.0553425	0	3.59616	3.68831	-0.0921532	0	3.79536	3.6828	0.112561	0
246471_s_at	hypothetical protein	At5g17100	3.66464	3.68782	-0.0231745	0	3.73242	3.57866	0.153757	0	3.54083	3.65689	-0.11606	0
246472_at	hypothetical protein	At5g17130	3.58383	3.51334	0.0704935	0	3.55164	3.63533	-0.0836906	0	3.38704	3.48299	-0.0959531	0
246473_at	cysteine proteinase-related	At5g17140	3.83353	3.76683	0.0666929	0	3.90048	3.79994	0.100539	0	3.73466	3.81774	-0.0830832	0
246474_at	hypothetical protein	At5g17150	3.47606	3.61761	-0.141548	0	3.52389	3.646	-0.122113	0	3.55038	3.53973	0.0106491	0
246475_at	expressed protein	At5g16720	3.98963	3.96219	0.0274344	0	3.78692	4.26865	-0.481729	0	4.21476	4.26814	-0.0533842	0
246476_at	expressed protein	At5g16730	6.46972	6.94088	-0.471167	0	6.12473	6.88469	-0.759961	0	6.56452	6.62304	-0.0585197	0
246477_at	myb family transcription factor (MYB9)	At5g16770	3.91855	3.9725	-0.0539527	0	3.87068	4.04612	-0.17544	0	3.84442	3.93645	-0.0920368	0
246478_at	pentatricopeptide (PPR) repeat-containing protein	At5g15980	6.40621	6.64181	-0.235596	0	7.25649	6.91548	0.341012	0	7.037	6.60722	0.42978	0
246479_at	expressed protein	At5g16060	8.68634	8.69064	-0.00430009	0	8.66931	8.71265	-0.0433405	0	8.9186	8.77641	0.142189	0
246480_at	chaperonin, putative	At5g16070	8.81851	9.00405	-0.185538	0	8.9102	9.02094	-0.110737	0	9.05988	8.96529	0.0945907	0
246481_s_at	stress-responsive protein (KIN1) / stress-induced protein (KIN1)	At5g15960	14.0251	14.292	-0.266894	0	13.0204	14.1418	-1.12148	-1	13.7694	14.2969	-0.527404	0
246482_at	PAM1: plant adhesion molecule 1 (PAM1)	At5g15930	7.99977	7.83794	0.161828	0	7.63858	8.01656	-0.377982	0	7.98715	8.02134	-0.034194	0
246483_at	leucine-rich repeat family protein / protein kinase family protein	At5g16000	6.80662	6.75418	0.0524416	0	5.50002	6.6048	-1.10478	-1	6.47394	6.70756	-0.233617	0
246484_at	regulator of chromosome condensation (RCC1) family protein	At5g16040	7.12446	7.65392	-0.529461	0	6.94592	7.61684	-0.670919	0	6.94608	7.70019	-0.754109	0
246485_at	expressed protein	At5g16080	4.46012	4.25779	0.202338	0	6.3745	4.70338	1.67112	1	4.16573	4.43051	-0.264785	0
246486_at	dehydrogenase-related	At5g15910	6.42639	6.75222	-0.325825	0	6.72977	6.71928	0.0104919	0	6.56298	6.68042	-0.117439	0
246487_at	expressed protein	At5g16030	9.71813	9.91386	-0.195726	0	7.77838	9.77116	-1.99278	-1	9.55675	9.74317	-0.186423	0
246488_at	3-oxo-5-alpha-steroid 4-dehydrogenase family protein / steroid 5-alpha-reductase family protein	At5g16010	10.7859	11.2596	-0.47371	0	10.4065	11.1552	-0.748756	-1	10.7134	11.1898	-0.476337	0
246489_at	GF14upsilon: 14-3-3 protein GF14 upsilon (GRF5)	At5g16050	9.92737	9.79257	0.134802	0	10.0173	9.7746	0.242655	0	10.0551	9.85672	0.198359	0
246490_at	adenosylmethionine decarboxylase family protein	At5g15950	5.95247	6.4493	-0.496825	0	6.24475	6.28116	-0.0364049	0	6.64386	6.41357	0.230291	0
246491_at	hypothetical protein	At5g16100	4.14437	4.15191	-0.00753987	0	4.10313	4.04715	0.0559737	0	3.9954	4.01979	-0.024393	0
246492_at	peptidyl-tRNA hydrolase family protein	At5g16140	6.65798	7.26521	-0.607227	0	5.31673	6.67479	-1.35806	0	6.41845	7.1159	-0.697451	0
246493_at	hypothetical protein	At5g16180	5.25481	4.73324	0.521565	0	5.2156	5.17758	0.0380147	0	5.28181	5.04501	0.236805	0
246494_at	glycosyl transferase family 2 protein	At5g16190	4.32882	4.79783	-0.469008	0	4.34047	4.48861	-0.14814	0	4.2826	4.44792	-0.165326	0
246495_at	50S ribosomal protein-related	At5g16200	6.42781	6.34422	0.0835938	0	6.37091	5.97074	0.40017	0	7.13344	6.3208	0.812644	0
246496_at	HEAT repeat-containing protein	At5g16210	6.97238	7.34015	-0.367762	0	7.08795	7.31591	-0.227964	0	7.56475	7.2689	0.295853	0
246497_at	octicosapeptide/Phox/Bem1p (PB1) domain-containing protein	At5g16220	8.02823	7.78151	0.246724	0	8.2092	8.04444	0.164763	0	8.25363	8.10998	0.143653	0
246498_at	acyl-(acyl-carrier-protein) desaturase, putative / stearoyl-ACP desaturase, putative	At5g16230	4.95579	4.72138	0.23441	0	6.60608	4.89412	1.71196	1	5.5856	4.86661	0.718984	0
246499_at	RNA recognition motif (RRM)-containing protein	At5g16260	7.84501	7.28255	0.562462	0	7.90011	7.46745	0.432665	0	7.75127	7.55034	0.200926	0
246500_at	Rad21/Rec8-like family protein	At5g16270	8.00657	8.30763	-0.301063	0	8.44177	8.20116	0.240607	0	8.36617	8.28328	0.0828903	0
246501_at	expressed protein	At5g16280	5.90962	6.07637	-0.166751	0	6.56953	6.1891	0.380436	0	6.45225	6.12859	0.32366	0
246502_at	acyl-(acyl-carrier-protein) desaturase, putative / stearoyl-ACP desaturase, putative	At5g16240	5.61373	6.24713	-0.633404	0	5.29509	6.06824	-0.773156	0	5.63064	6.07234	-0.441699	0
246503_at	40S ribosomal protein S7 (RPS7C)	At5g16130	11.5732	11.7837	-0.210523	0	11.5583	11.6441	-0.0858424	0	11.5699	11.7273	-0.157379	0
246504_at	expressed protein	At5g16160	4.04003	3.99521	0.0448265	0	4.00368	4.01706	-0.0133852	0	4.11274	3.98789	0.124848	0
246505_at	expressed protein	At5g16250	5.71439	6.14718	-0.432793	0	5.18594	5.98958	-0.803644	0	5.37179	5.88447	-0.51268	0
246506_at	expressed protein	At5g16110	9.98389	9.49522	0.488676	0	9.9956	9.46103	0.534571	0	10.1088	9.39424	0.714546	0
246507_at	hydrolase, alpha/beta fold family protein	At5g16120	8.30273	7.83613	0.466595	0	8.14209	8.08863	0.0534641	0	8.04515	7.9077	0.137452	0
246508_at	hexose transporter, putative	At5g16150	9.58908	9.56452	0.0245531	0	9.58586	9.41735	0.168511	0	9.68593	9.43007	0.255857	0
246509_at	tRNA synthetase class I (I, L, M and V) family protein	At5g16715	7.70561	7.98994	-0.284332	0	7.2137	8.12246	-0.908758	0	7.55109	8.16899	-0.617902	0
246510_at	cyclic nucleotide-regulated ion channel / cyclic nucleotide-gated channel (CNGC2)	At5g15410	9.85882	9.1702	0.688621	0	9.2722	9.32122	-0.0490236	0	10.0809	9.3769	0.70398	0
246511_at	UDP-glucose 6-dehydrogenase, putative	At5g15490	8.76552	8.73311	0.0324017	0	9.2345	8.70411	0.530392	0	8.89286	8.82711	0.0657454	0
246512_at	phytochelatin synthetase family protein / COBRA cell expansion protein COBL4	At5g15630	4.81262	4.81275	-0.00012439	0	4.48678	4.60747	-0.120692	0	4.46397	4.67586	-0.211886	0
246513_at	expressed protein	At5g15680	7.8117	7.61703	0.194665	0	8.02468	7.71903	0.305644	0	8.02702	7.92954	0.0974791	0
246514_at	RPOT2: DNA-directed RNA polymerase (RPOT2)	At5g15700	6.00106	6.17976	-0.178706	0	5.98377	6.31306	-0.329283	0	6.1523	6.29528	-0.142977	0
246515_at	F-box family protein	At5g15710	7.20009	7.21554	-0.0154482	0	7.22256	7.1076	0.114955	0	7.12068	7.15926	-0.0385752	0
246516_at	expressed protein	At5g15740	6.86925	6.99552	-0.126271	0	6.51689	7.05856	-0.541678	0	7.17627	6.88024	0.296036	0
246517_at	plastid-specific 30S ribosomal protein 3, putative / PSRP-3, putative	At5g15760	6.11981	6.41161	-0.2918	0	5.395	6.21564	-0.820639	-1	5.87773	6.54116	-0.663422	0
246518_at	GCN5-related N-acetyltransferase (GNAT) family protein	At5g15770	6.93	6.80865	0.121354	0	6.52318	6.69279	-0.169614	0	6.82908	6.54934	0.279744	0
246519_at	pollen Ole e 1 allergen and extensin family protein	At5g15780	4.39136	5.21743	-0.826068	0	4.17246	4.85913	-0.686676	0	4.25076	4.96779	-0.717034	0
246520_at	zinc finger (C3HC4-type RING finger) family protein	At5g15790	4.86669	4.80607	0.0606143	0	4.78063	4.73275	0.0478811	0	4.96261	4.83443	0.128177	0
246521_at	N2,N2-dimethylguanosine tRNA methyltransferase family protein	At5g15810	8.08421	8.21727	-0.133061	0	8.06336	8.31856	-0.255195	0	8.14411	8.33063	-0.18652	0
246522_at	bZIP transcription factor family protein	At5g15830	4.19208	4.01688	0.175203	0	4.26041	3.99373	0.266681	0	4.00063	4.05159	-0.0509566	0
246523_at	zinc finger protein CONSTANS-LIKE 1 (COL1)	At5g15850	6.77649	6.42664	0.34985	0	6.99288	6.37953	0.61335	0	6.9045	6.23768	0.66682	0
246524_at	expressed protein	At5g15860	5.99711	5.33297	0.664132	0	7.30445	5.45648	1.84797	1	6.25752	5.50233	0.755189	0
246525_at	zinc finger protein CONSTANS (CO)	At5g15840	5.39912	4.9931	0.406017	0	5.18801	5.21902	-0.0310108	0	5.68314	5.2061	0.477037	0
246526_at	GDSL-motif lipase/hydrolase family protein	At5g15720	3.55446	3.69292	-0.138466	0	3.46609	3.57981	-0.113725	0	3.56519	3.60732	-0.0421318	0
246527_at	RNA-binding S4 domain-containing protein	At5g15750	8.67471	8.89536	-0.22065	0	9.07278	8.95536	0.117421	0	8.82749	9.11118	-0.28369	0
246528_at	mitochondrial substrate carrier family protein	At5g15640	8.15819	8.10118	0.0570059	0	8.36731	8.00548	0.361835	0	7.90928	8.03452	-0.125235	0
246529_at	serine/threonine protein kinase, putative	At5g15730	8.135	6.91659	1.21841	1	8.9155	7.46966	1.44585	1	8.71133	7.43965	1.27168	1
246530_at	expressed protein	At5g15725	3.85662	3.69044	0.16618	0	3.56735	3.60728	-0.0399267	0	3.70699	3.77001	-0.0630167	0
246531_at	developmental protein SEPALLATA1 / floral homeotic protein (AGL2) (SEP1)	At5g15800	3.98673	3.97533	0.0113962	0	3.78535	3.87443	-0.0890797	0	3.91765	4.07898	-0.161335	0
246532_at	glycosyl hydrolase family 81 protein	At5g15870	8.09716	8.02464	0.0725129	0	8.66659	8.34365	0.322944	0	7.7719	7.96835	-0.196443	0
246533_at	expressed protein	At5g15880	7.4979	7.43085	0.067046	0	7.45115	7.37765	0.0734955	0	7.54137	7.46966	0.0717099	0
246534_at	expressed protein	At5g15890	3.65149	3.76031	-0.108825	0	3.52826	3.80588	-0.277623	0	3.53262	3.5988	-0.0661736	0
246535_at	expressed protein	At5g15900	4.29321	4.31361	-0.0204024	0	4.04365	4.01734	0.0263044	0	3.93777	4.0585	-0.120722	0
246536_at	structural maintenance of chromosomes (SMC) family protein (MSS2)	At5g15920	5.79784	5.82332	-0.0254785	0	5.93943	5.92252	0.0169047	0	5.9962	6.13325	-0.137044	0
246537_at	short-chain dehydrogenase/reductase (SDR) family protein	At5g15940	3.97337	3.88136	0.0920119	0	3.89841	3.94897	-0.0505582	0	3.92402	3.88099	0.0430283	0
246538_at	40S ribosomal protein S19 (RPS19B)	At5g15520	7.41582	7.89315	-0.477333	0	7.20461	7.72878	-0.524171	0	7.45046	7.81586	-0.365404	0
246539_at	expressed protein	At5g15460	7.02434	7.06104	-0.0367018	0	7.09481	7.09929	-0.00448394	0	7.13889	7.0134	0.125488	0
246540_at	expressed protein	At5g15600	4.88655	4.88105	0.00550364	0	4.77766	4.74808	0.0295824	0	4.72557	4.77264	-0.0470757	0
246541_at	U-box domain-containing protein	At5g15400	7.54785	7.40824	0.139605	0	8.03564	7.5409	0.494737	0	7.83518	7.48372	0.351461	0
246542_at	paired amphipathic helix repeat-containing protein	At5g15020	6.34044	6.19543	0.145011	0	6.80965	6.29915	0.510505	0	6.79156	6.51492	0.276644	0
246543_at	hypothetical protein	At5g15060	4.19578	4.21438	-0.0186014	0	4.02721	4.14867	-0.12146	0	4.03716	4.14658	-0.109417	0
246544_at	auxin efflux carrier family protein	At5g15100	3.6994	3.90017	-0.200771	0	3.66313	3.57557	0.0875642	0	3.63816	3.82318	-0.18502	0
246545_at	pectate lyase family protein	At5g15110	3.95972	3.98372	-0.0239968	0	3.92362	3.94744	-0.0238249	0	4.02328	3.8773	0.145978	0
246546_at	porin, putative / voltage-dependent anion-selective channel protein, putative	At5g15090	10.0064	10.2439	-0.237546	0	9.86506	10.2302	-0.365123	0	9.98952	10.3588	-0.369276	0
246547_at	expressed protein	At5g14970	9.84077	10.3247	-0.483925	0	9.04861	10.2632	-1.21462	-1	9.86769	10.3283	-0.460628	0
246548_at	heavy-metal-associated domain-containing protein	At5g14910	11.0619	11.2217	-0.159807	0	10.5022	11.1666	-0.664413	0	10.9013	11.2403	-0.339055	0
246549_at	glycosyltransferase family 14 protein / core-2/I-branching enzyme family protein	At5g15050	7.89078	8.44143	-0.55065	0	7.69576	8.28492	-0.589165	0	7.829	8.23071	-0.401707	0
246550_at	gibberellin-regulated family protein	At5g14920	10.8794	10.6025	0.276867	0	9.95266	10.5338	-0.581113	0	10.6708	10.5458	0.125006	0
246551_at	expressed protein	At5g15070	4.27359	4.32744	-0.0538507	0	3.90293	4.29458	-0.391645	0	4.14725	4.17974	-0.032492	0
246552_at	expressed protein	At5g15420	4.50167	4.31962	0.182044	0	4.2696	4.41756	-0.147958	0	4.30426	4.37727	-0.0730128	0
246553_at	circadian clock coupling factor-related	At5g15440	7.41423	7.38902	0.0252102	0	7.90876	7.67386	0.234899	0	7.59573	7.64038	-0.0446488	0
246554_at	heat shock protein 100, putative / HSP100, putative / heat shock protein clpB, putative / HSP100/ClpB, putative	At5g15450	9.02688	9.50419	-0.477309	0	8.63554	9.30474	-0.669203	0	8.99737	9.46066	-0.463288	0
246555_at	glycosyl transferase family 8 protein	At5g15470	6.80769	6.33466	0.473034	0	6.99657	6.49237	0.5042	0	6.73126	6.61142	0.11985	0
246556_at	zinc finger (C2H2 type) family protein	At5g15480	3.46619	3.42181	0.0443816	0	3.49529	3.55839	-0.063108	0	3.52314	3.51997	0.00316542	0
246557_at	expressed protein	At5g15510	4.01798	3.99845	0.0195361	0	3.99488	3.88109	0.11379	0	4.01216	3.92191	0.090249	0
246558_at	expressed protein	At5g15540	6.5639	6.35553	0.208372	0	6.82114	6.44515	0.375985	0	6.63945	6.48448	0.154965	0
246559_at	transducin family protein / WD-40 repeat family protein	At5g15550	8.01661	8.09381	-0.0771996	0	8.49283	8.26969	0.223141	0	7.98876	8.30044	-0.311674	0
246560_at	hypothetical protein	At5g15560	4.21203	4.16917	0.0428603	0	4.20376	4.03499	0.16877	0	4.14264	4.15659	-0.0139489	0
246561_at	expressed protein	At5g15570	6.54947	6.54343	0.00604171	0	6.61563	6.59501	0.0206212	0	6.62738	6.60101	0.0263668	0
246562_at	expressed protein	At5g15580	5.63151	5.34998	0.281526	0	5.03206	5.21728	-0.185222	0	5.60503	5.24143	0.363598	0
246563_at	Unknown protein	At5g15590	3.59114	3.58281	0.00832795	0	3.46417	3.52803	-0.0638623	0	3.6561	3.47645	0.179647	0
246564_at	proteasome family protein	At5g15610	8.2113	8.34364	-0.132335	0	8.0473	8.1216	-0.0743012	0	8.17109	8.40506	-0.233973	0
246565_at	BCCP2: biotin carboxyl carrier protein 2 (BCCP2)	At5g15530	5.16964	5.5169	-0.347253	0	4.81764	5.51112	-0.693479	0	5.10489	5.46179	-0.356905	0
246566_at	proton-dependent oligopeptide transport (POT) family protein	At5g14940	7.09255	6.45194	0.640612	0	7.58313	6.92543	0.657699	0	7.18555	6.79004	0.395507	0
246567_at	glycosyl hydrolase family 38 protein	At5g14950	8.23546	7.90028	0.335175	0	8.50772	8.17416	0.333559	0	8.49159	8.05863	0.432966	0
246568_at	E2L1/DEL2: transcription factor, putative / E2F-like repressor E2L1 (E2L1)	At5g14960	5.4489	5.9048	-0.455898	0	4.82723	5.65424	-0.827005	0	5.11781	5.95147	-0.833667	0
246569_at	esterase/lipase/thioesterase family protein	At5g14980	4.05076	3.87723	0.173534	0	4.00222	3.85003	0.152187	0	3.76475	3.82583	-0.0610772	0
246570_at	hypothetical protein	At5g14990	3.21295	3.1892	0.0237576	0	3.30283	3.16145	0.141376	0	3.13013	3.1628	-0.0326717	0
246571_at	hypothetical protein	At5g15000	4.11873	4.16312	-0.0443898	0	3.89656	3.97415	-0.0775936	0	3.82726	3.90386	-0.0765924	0
246572_at	pentatricopeptide (PPR) repeat-containing protein	At5g15010	4.582	4.59431	-0.0123105	0	4.65488	4.85275	-0.19787	0	4.93201	4.87825	0.0537616	0
246573_at	copper amine oxidase family protein	At1g31680	6.46391	7.74247	-1.27856	0	4.84011	7.85138	-3.01126	-1	6.41474	7.76406	-1.34932	0
246574_at	copper amine oxidase, putative	At1g31670	4.99749	4.9578	0.0396894	0	4.48557	4.74114	-0.255571	0	4.67436	4.72145	-0.0470949	0
246575_at	bystin family	At1g31660	8.0257	8.42005	-0.394357	0	8.29835	8.48563	-0.187282	0	7.99635	8.58517	-0.588816	0
246576_at	expressed protein	At1g31650	6.52023	7.01906	-0.498824	0	6.5457	6.83783	-0.292134	0	6.80624	6.85859	-0.0523495	0
246577_at	MADS-box protein-related	At1g31640	4.26734	4.27303	-0.00569622	0	3.85442	4.11786	-0.263442	0	3.90694	4.05432	-0.147377	0
246578_at	MADS-box family protein	At1g31630	3.2934	3.26769	0.025715	0	3.25013	3.45067	-0.200533	0	3.28882	3.26357	0.0252514	0
246579_at	hypothetical protein	At1g31620	3.55108	3.52999	0.0210897	0	3.55253	3.58923	-0.0366975	0	3.57528	3.57325	0.00202479	0
246580_at	ABC transporter family protein	At1g31770	5.43772	5.6109	-0.173186	0	5.29591	5.10864	0.187273	0	5.17114	5.29162	-0.12048	0
246581_at	SWIB complex BAF60b domain-containing protein	At1g31760	4.12722	4.1293	-0.00207953	0	4.00453	4.27342	-0.268883	0	3.98863	4.21754	-0.228909	0
246582_at	proline-rich family protein	At1g31750	4.88074	5.0698	-0.189059	0	4.73146	4.9788	-0.24734	0	4.87126	4.82721	0.0440564	0
246583_at	protein kinase family protein	At5g14720	7.04164	7.09028	-0.048639	0	7.09329	6.88543	0.207858	0	7.2047	7.17523	0.0294635	0
246584_at	expressed protein	At5g14730	4.96067	5.13226	-0.171593	0	4.82403	4.85595	-0.0319272	0	5.03592	4.82537	0.21055	0
246585_at	myb family transcription factor (MYB66) / werewolf (WER)	At5g14750	3.71607	3.50383	0.212239	0	3.52928	3.56719	-0.0379086	0	3.45506	3.69671	-0.241651	0
246586_at	pentatricopeptide (PPR) repeat-containing protein	At5g14770	4.13218	4.03274	0.0994406	0	4.00749	4.20862	-0.201131	0	4.06374	4.08732	-0.0235797	0
246587_at	retrotransposon family	At5g14830	5.19973	5.09101	0.108719	0	4.72279	5.03494	-0.312155	0	4.71244	5.04869	-0.336246	0
246588_at	expressed protein	At5g14840	3.20172	3.27256	-0.0708399	0	3.19228	3.23371	-0.0414362	0	3.24297	3.24716	-0.00418491	0
246589_at	UDP-glucoronosyl/UDP-glucosyl transferase family protein	At5g14860	4.26653	4.37916	-0.112635	0	4.14849	4.08743	0.0610618	0	4.10897	4.19057	-0.0815923	0
246590_at	cyclic nucleotide-regulated ion channel, putative (CNGC18)	At5g14870	3.94777	3.85122	0.0965502	0	3.81876	3.7875	0.0312554	0	3.75182	3.7823	-0.0304752	0
246591_at	potassium transporter, putative	At5g14880	7.35548	7.36324	-0.00776568	0	7.86165	7.31815	0.543498	0	7.67591	7.3538	0.322114	0
246592_at	NHL repeat-containing protein	At5g14890	3.99769	3.98511	0.0125828	0	3.91096	3.99799	-0.0870215	0	3.94481	4.00227	-0.0574648	0
246593_at	expressed protein	At5g14790	7.34655	7.67617	-0.329616	0	7.29076	7.56945	-0.278695	0	7.24253	7.56552	-0.322985	0
246594_at	pyrroline-5-carboxylate reductase	At5g14800	8.59197	8.67856	-0.0865947	0	9.08454	8.82001	0.264531	0	9.00176	8.81148	0.190278	0
246595_at	FDH: formate dehydrogenase (FDH)	At5g14780	11.77	11.2493	0.52074	0	11.3612	11.3302	0.0310669	0	12.0214	11.2992	0.722169	0
246596_at	CA2/CA18: carbonic anhydrase 2 / carbonate dehydratase 2 (CA2) (CA18)	At5g14740	13.6153	13.5006	0.114753	0	13.0762	13.3603	-0.284149	0	13.2346	13.4833	-0.248729	0
246597_at	L-aspartate oxidase family protein	At5g14760	4.51278	4.25305	0.259726	0	5.54254	4.44483	1.09771	1	4.94785	4.44078	0.507063	0
246598_at	mannosyltransferase, putative	At5g14850	6.83351	6.54301	0.290501	0	6.97465	6.91915	0.055504	0	6.94604	6.70809	0.23795	0
246599_at	helicase associated (HA2) domain-containing protein	At5g14900	3.71283	3.75013	-0.0373043	0	3.89991	3.75224	0.14767	0	3.62816	3.83481	-0.206648	0
246600_at	SAG101: leaf senescence-associated protein (SAG101)	At5g14930	7.35827	6.1526	1.20568	1	8.44238	6.69837	1.74401	1	3.8811	4.32738	-0.446283	0
246601_at	copper amine oxidase, putative	At1g31710	6.07592	6.94369	-0.867762	0	5.33052	6.64854	-1.31803	-1	5.56026	6.77552	-1.21526	0
246602_at	copper amine oxidase, putative	At1g31700	4.1649	4.50201	-0.337112	0	3.83206	4.2614	-0.429336	0	3.90044	4.33364	-0.433197	0
246603_at	copper amine oxidase, putative	At1g31690	7.84282	9.249	-1.40618	0	6.19663	9.23037	-3.03373	-1	7.56414	9.21462	-1.65048	0
246604_at	At5g35310	At5g35310	4.20198	4.35738	-0.155401	0	4.45473	4.36951	0.0852199	0	4.27932	4.29705	-0.0177279	0
246605_at	At5g35340	At5g35340	3.72121	3.56178	0.15943	0	3.57423	3.54806	0.0261665	0	3.56702	3.5677	-0.000683052	0
246606_at	At5g35350	At5g35350	4.08347	4.2209	-0.137426	0	4.03526	4.11756	-0.082297	0	4.06697	4.18349	-0.116521	0
246607_at	lectin protein kinase family protein	At5g35370	6.74089	6.54073	0.20016	0	7.48103	6.69653	0.784506	0	7.28012	6.49903	0.781099	0
246608_at	protein kinase family protein	At5g35380	4.03986	3.9293	0.11056	0	3.74941	3.86855	-0.119144	0	3.86263	3.88569	-0.0230599	0
246609_at	leucine-rich repeat transmembrane protein kinase, putative	At5g35390	3.60264	3.68795	-0.0853096	0	3.7367	3.82369	-0.0869843	0	3.64082	3.76776	-0.126943	0
246610_at	tRNA pseudouridine synthase family protein	At5g35400	5.77468	5.51078	0.2639	0	5.78671	5.468	0.318711	0	5.559	5.70475	-0.145752	0
246611_at	methyl-CpG-binding domain-containing protein	At5g35330	8.78051	8.72736	0.0531491	0	8.81187	8.65284	0.159023	0	8.96476	8.68102	0.28374	0
246612_at	expressed protein	At5g35320	6.78401	6.8216	-0.0375942	0	7.41871	6.86149	0.557227	0	7.0786	6.83804	0.240561	0
246613_at	CAC2: acetyl-CoA carboxylase, biotin carboxylase subunit (CAC2)	At5g35360	10.0816	10.6174	-0.535851	0	9.27784	10.5369	-1.2591	-1	10.2364	10.6576	-0.421215	0
246614_at	CBL-interacting protein kinase 24 (CIPK24) / serine/threonine protein kinase (SOS2)	At5g35410	4.49599	4.15425	0.34174	0	4.79512	4.38041	0.414709	0	4.96553	4.52905	0.436476	0
246615_at	At5g35420	At5g35420	4.26274	3.93398	0.328759	0	3.77298	4.06597	-0.292989	0	4.09914	4.14011	-0.0409736	0
246616_at	aspartyl protease family protein	At5g36260	4.29593	4.19733	0.0986078	0	4.29856	4.10917	0.189398	0	4.06542	3.9753	0.0901119	0
246617_at	dehydroascorbate reductase, putative	At5g36270	5.20946	5.07217	0.13729	0	4.96226	4.90783	0.0544271	0	4.92437	5.03775	-0.113381	0
246618_at	hypothetical protein	At5g36280	3.78734	3.7065	0.0808326	0	3.69473	3.55335	0.141373	0	3.56307	3.70782	-0.144747	0
246619_at	expressed protein	At5g36290	9.32329	8.94119	0.382095	0	9.29568	9.03838	0.257298	0	9.53421	9.10946	0.424757	0
246620_at	cytochrome P450 81D1 (CYP81D1) (CYP91A1)	At5g36220	6.84745	6.71602	0.131432	0	7.46778	7.60592	-0.138134	0	7.64042	7.60096	0.0394615	0
246621_at	eIF4-gamma/eIF5/eIF2-epsilon domain-containing protein	At5g36230	10.6469	10.5259	0.121034	0	10.3976	10.4639	-0.066346	0	10.6595	10.6128	0.0466927	0
246622_at	protein phosphatase 2C, putative / PP2C, putative	At5g36250	7.71278	7.74521	-0.0324322	0	7.48202	7.66842	-0.186408	0	7.38303	7.42863	-0.0456053	0
246623_at	nucleolin, putative	At1g48920	11.2691	11.7105	-0.441314	0	11.6107	11.8046	-0.193901	0	11.3172	11.8108	-0.493557	0
246624_at	flavin-containing monooxygenase family protein / FMO family protein	At1g48910	4.0779	4.0226	0.0553031	0	3.86405	3.87989	-0.0158348	0	3.8211	4.01984	-0.198747	0
246625_at	hypothetical protein	At1g48880	5.58976	5.33729	0.252466	0	5.29457	5.42412	-0.129548	0	5.38791	5.25315	0.134765	0
246626_at	WD-40 repeat family protein	At1g48870	4.77141	4.80384	-0.0324303	0	4.61464	4.74784	-0.133208	0	4.5985	4.52444	0.0740601	0
246627_s_at	3-phosphoshikimate 1-carboxyvinyltransferase, putative / 5-enolpyruvylshikimate-3-phosphate, putative / EPSP synthase, putative	At1g48860	9.27734	9.15376	0.123579	0	9.65846	9.1202	0.538263	1	9.40344	9.22613	0.177307	0
246628_at	signal recognition particle 54 kDa protein 3 / SRP54 (SRP-54C)	At1g48900	9.14572	8.95606	0.189662	0	9.38467	9.05129	0.333386	1	9.12089	9.03275	0.0881448	0
246629_at	expressed protein	At1g50750	3.92583	3.9443	-0.0184685	0	3.90924	3.98587	-0.0766277	0	3.9834	4.04915	-0.065754	0
246630_at	expressed protein	At1g50730	7.82712	8.13224	-0.305119	0	6.79949	8.19406	-1.39457	-1	7.46326	8.1939	-0.730634	0
246631_at	expressed protein	At1g50740	10.3052	9.65367	0.651489	0	10.3933	9.88011	0.513164	0	10.1279	9.82185	0.306042	0
246632_at	pentatricopeptide (PPR) repeat-containing protein	At1g29710	5.08448	5.5069	-0.422423	0	5.30353	5.46963	-0.166106	0	5.2273	5.39415	-0.166842	0
246633_at	protein kinase family protein	At1g29720	7.15213	6.89193	0.260201	0	7.55587	7.12243	0.433433	0	7.7248	7.05447	0.670327	0
246634_at	epsilon-adaptin, putative	At1g31730	8.79902	8.71014	0.088889	0	9.00635	8.82585	0.180497	0	8.95071	8.90949	0.0412218	0
246635_at	expressed protein	At1g31720	4.41334	4.3733	0.0400432	0	4.2179	4.25772	-0.0398136	0	4.27717	4.45174	-0.174572	0
246636_at	calcineurin-like phosphoesterase family protein	At5g34850	10.746	10.4452	0.300769	0	10.4997	10.6952	-0.195495	0	10.8247	10.6759	0.148867	0
246637_at	zinc knuckle (CCHC-type) family protein	At5g34870	4.2291	4.13635	0.0927479	0	4.14914	4.04097	0.108168	0	4.19352	4.22493	-0.0314124	0
246638_at	At5g34880	At5g34880	3.95385	3.97454	-0.0206931	0	3.92741	3.86141	0.0659917	0	3.91844	3.93947	-0.0210299	0
246639_x_at	hypothetical protein	At5g34895	3.71517	3.68366	0.0315085	0	3.74086	3.65592	0.084938	0	3.67019	3.72174	-0.0515511	0
246640_x_at	Ulp1 protease family protein	At5g34900	5.66404	5.79275	-0.128712	0	5.44729	5.60814	-0.160859	0	5.54821	5.67939	-0.131178	0
246641_s_at	expressed protein	At5g34885	3.60666	3.50675	0.0999081	0	3.30609	3.39489	-0.0888025	0	3.42249	3.45743	-0.0349356	0
246642_s_at	At5g34920	At5g34920	3.42175	3.51648	-0.0947334	0	3.30736	3.4702	-0.162843	0	3.38484	3.39032	-0.00548156	0
246643_s_at	Ulp1 protease family protein	At5g34990	2.94708	2.92954	0.0175431	0	3.01576	3.05814	-0.0423787	0	2.91983	3.00703	-0.0871992	0
246644_at	peptidyl-prolyl cis-trans isomerase cyclophilin-type family protein	At5g35100	9.02142	9.26745	-0.246027	0	8.5707	9.2135	-0.642807	-1	8.90018	9.22025	-0.320079	0
246645_at	expressed protein	At5g35080	7.51455	7.16377	0.350783	0	8.40106	7.42179	0.97927	1	7.59718	7.22567	0.371509	0
246646_at	expressed protein	At5g35090	4.01767	3.97441	0.0432674	0	3.79104	3.80222	-0.0111781	0	3.8959	3.72045	0.175458	0
246647_at	At5g35130	At5g35130	3.38953	3.52096	-0.131432	0	3.37623	3.37743	-0.00119275	0	3.41161	3.49547	-0.0838611	0
246648_at	CACTA-like transposase family (Ptta/En/Spm)	At5g35140	3.76829	3.72004	0.0482441	0	3.73927	3.63578	0.103484	0	3.7092	3.59979	0.109419	0
246649_at	At5g35150	At5g35150	4.31354	4.4371	-0.123567	0	4.28899	4.24106	0.0479337	0	4.28856	4.30439	-0.0158285	0
246650_at	endomembrane protein 70, putative	At5g35160	9.1214	9.13631	-0.0149076	0	9.38391	9.10048	0.283431	0	9.34564	9.20872	0.136924	0
246651_at	adenylate kinase family protein	At5g35170	9.29828	9.87682	-0.578546	0	8.6622	9.92329	-1.26108	0	9.15278	9.8531	-0.700322	0
246652_at	proline-rich extensin-like family protein	At5g35190	3.84612	3.88772	-0.0416039	0	3.9464	3.84274	0.103662	0	3.8	3.96173	-0.161728	0
246653_at	epsin N-terminal homology (ENTH) domain-containing protein	At5g35200	8.66036	8.05556	0.604799	0	9.25207	8.30388	0.948185	1	9.12717	8.40717	0.720003	0
246654_s_at	peptidase M50 family protein / sterol-regulatory element binding protein (SREBP) site 2 protease family protein	At5g35210	8.93681	9.50278	-0.565969	0	8.72129	9.30519	-0.5839	0	8.8296	9.50203	-0.672431	0
246655_at	hypothetical protein	At5g35230	3.99448	4.0041	-0.00962556	0	4.07462	4.00311	0.0715123	0	3.91414	3.95819	-0.044053	0
246656_at	At5g35240	At5g35240	3.54409	3.59383	-0.0497451	0	3.46481	3.48788	-0.0230655	0	3.43968	3.44953	-0.00985399	0
246657_at	hypothetical protein	At5g35250	3.27953	3.29251	-0.012978	0	3.26659	3.35668	-0.090097	0	3.31034	3.28718	0.0231563	0
246658_at	replication protein-related	At5g35260	3.18222	3.15165	0.0305689	0	3.31901	3.1548	0.164206	0	3.14587	3.09987	0.0460028	0
246659_at	cytochrome P-450 aromatase-related	At5g35270	3.38404	3.5	-0.115958	0	3.39422	3.40284	-0.00862471	0	3.41214	3.38046	0.0316769	0
246660_at	expressed protein	At5g35180	8.40864	8.44224	-0.0335952	0	8.35573	8.29708	0.0586438	0	8.38168	8.39279	-0.0111082	0
246661_at	hypothetical protein	At5g35280	3.16952	3.18266	-0.0131373	0	3.26001	3.18016	0.0798493	0	3.22944	3.2046	0.0248437	0
246662_at	hypothetical protein	At5g35290	3.81932	3.81395	0.00537291	0	3.76526	3.71522	0.0500388	0	3.67174	3.80139	-0.129647	0
246663_at	hypothetical protein	At5g35300	5.41389	5.35474	0.0591475	0	5.31683	5.3199	-0.00307687	0	5.17171	5.29226	-0.12055	0
246664_at	pseudogene, hypothetical protein	At5g34800	3.72848	3.79061	-0.062125	0	3.68526	3.67459	0.0106695	0	3.7092	3.70716	0.00204378	0
246665_s_at	Mutator-like transposase family	At5g34820	6.04813	6.01558	0.0325423	0	5.94849	5.87057	0.0779248	0	5.81986	5.80633	0.0135227	0
246666_at	expressed protein	At5g34830	4.06511	4.07983	-0.0147139	0	3.98411	4.06025	-0.0761361	0	4.02306	3.95244	0.0706193	0
246667_at	At5g34840	At5g34840	4.02357	3.91726	0.106305	0	3.86229	3.90928	-0.0469842	0	3.9331	3.88286	0.0502427	0
246668_at	At5g29397	At5g29397	3.36184	3.36044	0.00140104	0	3.43865	3.38886	0.0497906	0	3.39119	3.47743	-0.0862428	0
246669_at	galactinol synthase, putative	At5g29958	4.60953	4.68565	-0.0761196	0	4.34916	4.57386	-0.224697	0	4.44731	4.48028	-0.0329679	0
246670_at	hypothetical protein	At5g29584	3.61052	3.73235	-0.121824	0	3.56415	3.69651	-0.13236	0	3.58826	3.61991	-0.0316484	0
246671_at	At5g30820	At5g30820	3.81774	3.66082	0.156922	0	3.62053	3.73623	-0.115702	0	3.62902	3.76477	-0.135753	0
246672_at	At5g30426	At5g30426	3.43286	3.51277	-0.0799053	0	3.39616	3.53711	-0.140953	0	3.46078	3.40184	0.0589361	0
246673_at	30S ribosomal protein S1, putative	At5g29771	11.993	12.2772	-0.284161	0	11.7202	12.1794	-0.459279	0	11.9022	12.1681	-0.265904	0
246674_at	expressed protein	At5g30145	5.94696	5.92357	0.0233902	0	5.91577	6.06388	-0.148109	0	6.11026	6.08838	0.0218771	0
246675_at	At5g31411	At5g31411	3.9443	3.93837	0.00592947	0	3.92293	3.92809	-0.00515653	0	3.95519	4.00129	-0.0460995	0
246676_at	At5g31017	At5g31017	3.51581	3.57216	-0.0563509	0	3.48696	3.51818	-0.031215	0	3.2936	3.5435	-0.2499	0
246677_at	pseudogene, hypothetical protein	At5g32202	3.80269	3.64346	0.159228	0	3.72762	3.7654	-0.0377739	0	3.63196	3.73736	-0.105396	0
246678_at	hypothetical protein	At5g33200	3.49496	3.56445	-0.069494	0	3.61292	3.49049	0.122433	0	3.536	3.55574	-0.0197371	0
246679_at	hypothetical protein	At5g33240	3.41357	3.51015	-0.0965804	0	3.32387	3.47041	-0.146545	0	3.36089	3.27109	0.0897967	0
246680_at	At5g33260	At5g33260	5.04068	5.04919	-0.00850707	0	4.77742	4.83347	-0.0560492	0	4.68529	4.87031	-0.185018	0
246681_at	chloride channel-like (CLC) protein, putative	At5g33280	7.79376	7.98073	-0.186965	0	7.54961	7.90327	-0.353661	0	7.80917	7.95525	-0.146075	0
246682_at	exostosin family protein	At5g33290	8.32932	7.86424	0.46508	0	8.97618	8.16085	0.815337	1	9.14896	8.32582	0.823134	0
246683_at	chromosome-associated kinesin-related	At5g33300	3.92571	4.05572	-0.130007	0	3.78592	4.00502	-0.219099	0	3.93227	3.93403	-0.00176576	0
246684_at	aspartyl protease family protein	At5g33340	3.59068	3.59015	0.000531607	0	3.51296	3.63796	-0.125003	0	3.57626	3.583	-0.00673782	0
246685_at	At5g33350	At5g33350	4.77169	5.26482	-0.493135	0	4.57685	4.76711	-0.190257	0	4.58619	4.77545	-0.189254	0
246686_at	hypothetical protein	At5g33380	4.98397	4.74164	0.242334	0	5.06885	4.9904	0.078446	0	4.77776	5.02488	-0.247119	0
246687_at	GDSL-motif lipase/hydrolase family protein	At5g33370	4.76841	5.06937	-0.300957	0	4.63128	4.75286	-0.121583	0	4.62515	4.82537	-0.200222	0
246688_at	replication protein-related	At5g34450	3.26029	3.25025	0.0100458	0	3.34827	3.27301	0.07526	0	3.32561	3.27377	0.0518481	0
246689_at	replication protein-related	At5g34460	3.3992	3.40619	-0.00699555	0	3.39494	3.42803	-0.0330838	0	3.23753	3.48086	-0.243334	0
246690_at	At5g34770	At5g34770	3.82994	4.19271	-0.362776	0	4.07155	4.03688	0.0346711	0	3.91721	4.0749	-0.157697	0
246691_at	CACTA-like transposase family (Ptta/En/Spm)	At5g34790	4.73475	5.02986	-0.295107	0	4.73838	4.87416	-0.135786	0	4.80146	4.76822	0.0332416	0
246692_at	At5g29060	At5g29060	3.44554	3.49115	-0.0456084	0	3.36556	3.42616	-0.0605966	0	3.41556	3.49492	-0.0793633	0
246693_at	expressed protein	At5g29070	4.57575	4.62454	-0.0487839	0	4.67768	4.59726	0.0804246	0	4.58394	4.64213	-0.0581857	0
246694_at	hypothetical protein	At5g29080	3.68252	3.69103	-0.00850974	0	3.54892	3.62965	-0.0807385	0	3.53721	3.5958	-0.0585875	0
246695_at	hypothetical protein	At5g29090	5.2581	5.06514	0.192955	0	4.83647	4.94088	-0.104402	0	4.74709	4.98218	-0.235094	0
246696_at	At5g29100	At5g29100	4.09301	4.17709	-0.0840754	0	3.92484	4.19485	-0.270012	0	4.14219	4.05631	0.0858816	0
246697_at	hypothetical protein	At5g29210	4.64076	4.66207	-0.0213039	0	4.43512	4.68241	-0.247295	0	4.56709	4.5226	0.0444886	0
246698_at	At5g30332	At5g30332	3.72374	3.76503	-0.0412906	0	3.7204	3.66408	0.0563164	0	3.64442	3.72306	-0.0786386	0
246699_at	expressed protein	At5g27990	7.75805	7.91698	-0.158931	0	7.91251	7.92138	-0.00887594	0	7.93779	7.98221	-0.0444161	0
246700_at	cysteine synthase, putative / O-acetylserine (thiol)-lyase, putative / O-acetylserine sulfhydrylase, putative	At5g28030	4.13492	3.97951	0.155406	0	3.85863	4.18367	-0.325037	0	4.14969	4.21592	-0.066227	0
246701_at	cysteine synthase, putative / O-acetylserine (thiol)-lyase, putative / O-acetylserine sulfhydrylase, putative	At5g28020	6.57975	6.46157	0.118178	0	6.42761	6.62716	-0.199551	0	6.7474	6.59889	0.14851	0
246702_at	cytidine/deoxycytidylate deaminase family protein	At5g28050	9.59087	9.38141	0.209453	0	9.64728	9.54738	0.0999007	0	9.65431	9.42599	0.228316	0
246703_at	protein kinase family protein	At5g28080	4.53719	4.86384	-0.326652	0	4.33196	4.38848	-0.0565147	0	4.31514	4.58711	-0.271968	0
246704_at	hypothetical protein	At5g28090	3.51414	3.73419	-0.220043	0	3.5478	3.65135	-0.103549	0	3.42598	3.62706	-0.201089	0
246705_x_at	hypothetical protein	At5g28110	3.91826	3.84532	0.0729437	0	3.92168	3.78922	0.132462	0	3.84987	3.87795	-0.0280884	0
246706_at	hypothetical protein	At5g28130	3.56417	3.45439	0.109775	0	3.45312	3.45921	-0.00608891	0	3.41183	3.52596	-0.114128	0
246707_at	hypothetical protein	At5g28140	4.26558	4.35672	-0.091141	0	4.22481	4.21199	0.0128264	0	4.18204	4.22848	-0.0464369	0
246708_at	expressed protein	At5g28150	7.50933	7.65658	-0.14725	0	7.4671	7.56699	-0.0998877	0	7.35522	7.74297	-0.387744	0
246709_s_at	kelch repeat-containing F-box family protein	At5g28160	2.96469	3.04518	-0.0804954	0	2.9936	3.04345	-0.049846	0	3.02186	3.00222	0.0196399	0
246710_at	hypothetical protein	At5g28170	3.2917	3.46285	-0.171155	0	3.40149	3.37889	0.0226016	0	3.37052	3.36845	0.00206791	0
246711_at	hypothetical protein	At5g28190	4.69199	4.69476	-0.00277391	0	4.59057	4.60194	-0.0113731	0	4.59039	4.62768	-0.0372934	0
246712_at	At5g28200	At5g28200	3.75277	3.70312	0.0496497	0	3.74651	3.72674	0.0197684	0	3.85801	3.71531	0.142699	0
246713_at	mRNA capping enzyme family protein	At5g28210	4.03112	4.11414	-0.0830209	0	4.18987	4.13216	0.0577053	0	4.05317	3.9957	0.0574671	0
246714_at	expressed protein	At5g28220	6.31902	5.91001	0.409005	0	6.73032	6.10024	0.63007	0	6.62932	6.16515	0.464164	0
246715_at	At5g28230	At5g28230	4.79955	4.67728	0.122269	0	4.59692	4.64192	-0.0449997	0	4.65712	5.06087	-0.403751	0
246716_s_at	expressed protein	At5g28910	3.51333	3.99289	-0.479553	0	3.19443	3.46913	-0.274695	0	3.24427	3.66336	-0.419087	0
246717_at	expressed protein	At5g28920	5.12645	5.06359	0.0628632	0	5.04085	4.89127	0.149587	0	5.01054	4.86373	0.146804	0
246718_at	hypothetical protein	At5g28930	4.52093	4.24641	0.274511	0	4.10585	4.23053	-0.124681	0	4.17444	4.40807	-0.233632	0
246719_at	hypothetical protein	At5g28940	3.75059	3.65729	0.0932946	0	3.81782	3.69992	0.117903	0	3.72687	3.71761	0.0092627	0
246720_at	hypothetical protein	At5g28950	3.3676	3.31729	0.0503088	0	3.41292	3.30017	0.112755	0	3.33098	3.42327	-0.0922903	0
246721_at	At5g29010	At5g29010	4.05744	3.90584	0.151602	0	4.09376	3.97413	0.119632	0	3.92398	4.00782	-0.0838396	0
246722_at	hypothetical protein	At5g29020	4.40288	4.41529	-0.0124086	0	4.43082	4.47598	-0.0451554	0	4.38854	4.33346	0.0550803	0
246723_at	At5g29030	At5g29030	3.78772	3.90796	-0.120239	0	3.87481	3.871	0.00380417	0	3.7999	3.75953	0.0403699	0
246724_at	myb family transcription factor	At5g29000	7.02206	6.65263	0.369427	0	6.84305	6.9843	-0.141251	0	7.11107	6.89541	0.215662	0
246725_at	At5g29040	At5g29040	4.17671	4.30948	-0.132773	0	4.09592	4.21792	-0.122002	0	4.08058	4.29344	-0.212858	0
246726_at	hypothetical protein	At5g29050	3.45692	3.44274	0.0141737	0	3.44914	3.45487	-0.00573258	0	3.4103	3.4741	-0.0637994	0
246727_at	Bet v I allergen family protein	At5g28010	4.88099	4.95246	-0.0714702	0	4.92055	4.86619	0.0543518	0	5.01119	4.95432	0.0568681	0
246728_at	expressed protein	At5g28040	8.37733	7.98777	0.389567	0	8.57295	8.23458	0.338369	0	8.20844	8.165	0.0434399	0
246729_at	hypothetical protein	At5g28070	3.36327	3.52854	-0.165272	0	3.32593	3.37549	-0.0495587	0	3.43765	3.43181	0.00584151	0
246730_at	40S ribosomal protein S24 (RPS24B)	At5g28060	10.5475	10.7006	-0.153109	0	10.5915	10.6377	-0.0462788	0	10.8027	10.6316	0.171066	0
246731_at	acyl-CoA binding family protein	At5g27630	3.70566	3.68969	0.0159712	0	3.55556	3.68708	-0.131527	0	3.63494	3.66199	-0.0270436	0
246732_at	PWWP domain-containing protein	At5g27650	7.04485	6.96453	0.0803206	0	7.17516	7.17948	-0.00432119	0	6.9901	7.04168	-0.0515805	0
246733_at	DegP protease, putative	At5g27660	4.73353	4.82565	-0.0921289	0	4.93899	5.03517	-0.0961784	0	4.8226	4.738	0.0845988	0
246734_at	DEAD/DEAH box helicase, putative	At5g27680	3.53541	3.54388	-0.00846918	0	3.46782	3.63252	-0.1647	0	3.49889	3.64757	-0.148674	0
246735_at	histone H2A, putative	At5g27670	9.0007	9.14449	-0.143791	0	8.38253	9.12405	-0.741525	0	9.36705	9.1575	0.209549	0
246736_at	expressed protein	At5g27560	9.261	9.59414	-0.333148	0	8.89083	9.53367	-0.64284	-1	9.22372	9.58796	-0.36424	0
246737_at	expressed protein	At5g27710	6.53951	6.56412	-0.0246153	0	6.62127	6.48662	0.134657	0	6.71301	6.59931	0.1137	0
246738_at	expressed protein	At5g27740	8.11768	7.95491	0.162774	0	7.89581	7.97627	-0.0804614	0	8.14702	8.0322	0.114817	0
246739_at	expressed protein	At5g27800	3.80913	3.74647	0.0626564	0	3.66121	3.69175	-0.030547	0	3.60882	3.62576	-0.0169415	0
246740_at	hypothetical protein	At5g27810	3.52343	3.57827	-0.0548453	0	3.49131	3.47475	0.0165565	0	3.52281	3.57063	-0.0478207	0
246741_at	small nuclear ribonucleoprotein, putative / snRNP, putative / Sm protein, putative	At5g27720	9.294	9.34932	-0.0553197	0	9.59091	9.48601	0.104897	0	9.44262	9.37169	0.0709309	0
246742_at	serine/threonine protein phosphatase PP1 isozyme 8 (TOPP8)	At5g27840	8.79238	8.80453	-0.0121451	0	9.06585	8.65551	0.410338	0	8.81345	8.64803	0.16542	0
246743_at	F-box family protein	At5g27750	5.9941	6.04235	-0.04825	0	6.0373	6.27541	-0.238103	0	6.1939	6.35356	-0.159667	0
246744_at	hypoxia-responsive family protein	At5g27760	10.3141	9.91016	0.403902	0	10.9249	10.1028	0.822183	1	11.0688	10.0304	1.03838	1
246745_at	60S ribosomal protein L22 (RPL22C)	At5g27770	11.2986	11.4086	-0.109991	0	11.381	11.2663	0.11466	0	11.38	11.3799	0.000141161	0
246746_at	ribosomal protein L18 family protein	At5g27820	8.09997	8.11508	-0.0151161	0	7.81585	8.29403	-0.478184	0	7.9104	8.08951	-0.179104	0
246747_at	40S ribosomal protein S21 (RPS21C)	At5g27700	12.0177	11.8485	0.16916	0	12.0155	11.7962	0.219206	0	12.2011	11.8711	0.330006	0
246748_at	expressed protein	At5g27730	7.29338	7.37613	-0.0827499	0	6.63142	7.40202	-0.770597	0	7.03461	7.35031	-0.315698	0
246749_at	expressed protein	At5g27830	9.36427	8.48986	0.874408	1	9.93215	9.00564	0.926507	1	9.4034	8.83394	0.569466	0
246750_at	expressed protein	At5g27860	5.88914	5.7238	0.165331	0	6.06377	5.7181	0.345674	0	6.22379	5.86034	0.363449	0
246751_at	pectinesterase family protein	At5g27870	3.56103	3.65901	-0.0979794	0	3.59303	3.62196	-0.0289286	0	3.58226	3.64837	-0.0661006	0
246752_at	expressed protein	At5g27890	4.668	4.50884	0.159158	0	4.44867	4.45049	-0.00181574	0	4.43111	4.44894	-0.0178308	0
246753_at	At5g27900	At5g27900	3.75587	3.87302	-0.117148	0	3.68115	3.74301	-0.0618582	0	3.62323	3.7101	-0.0868738	0
246754_at	CCAAT-box binding transcription factor Hap5a, putative	At5g27910	4.62896	4.86121	-0.232249	0	4.47209	4.59234	-0.120245	0	4.55351	4.60918	-0.0556745	0
246755_at	F-box family protein	At5g27920	7.6489	6.73994	0.908956	0	8.10833	7.29896	0.809371	0	7.47519	7.13849	0.336695	0
246756_at	protein phosphatase 2C, putative / PP2C, putative	At5g27930	8.75675	8.74993	0.00682269	0	8.15835	8.70192	-0.543564	0	8.63007	8.86765	-0.237583	0
246757_at	MFP1 attachment factor, putative	At5g27940	4.93271	5.18198	-0.24927	0	4.97824	5.18727	-0.209039	0	5.00725	4.97161	0.0356451	0
246758_at	60S ribosomal protein L18 (RPL18C)	At5g27850	11.5653	11.5248	0.0405049	0	11.6073	11.4481	0.159153	0	11.7275	11.4954	0.232039	0
246759_at	kinesin motor protein-related	At5g27950	6.45806	6.48009	-0.0220259	0	6.38448	6.37419	0.0102884	0	6.74272	6.28631	0.456407	0
246760_at	expressed protein	At5g27970	6.83258	7.15808	-0.325507	0	7.10369	6.85548	0.248211	0	6.91946	6.91483	0.00463765	0
246761_at	seed maturation family protein	At5g27980	4.02409	4.05468	-0.0305953	0	4.01067	4.12683	-0.116168	0	4.03267	4.00672	0.0259539	0
246762_at	cyclin family protein	At5g27620	5.463	6.06961	-0.606607	0	5.75787	5.97337	-0.215495	0	5.92791	6.16593	-0.238016	0
246763_at	sodium proton exchanger / Na+/H+ antiporter (NHX1)	At5g27150	8.91304	9.1201	-0.207063	0	8.98502	9.14988	-0.164866	0	8.90675	9.15614	-0.24939	0
246764_s_at	Golgi GDP mannose transporter (GONST1)	At5g27310	3.45868	3.44828	0.0103991	0	3.26298	3.27519	-0.0122155	0	3.32697	3.26529	0.0616808	0
246765_at	expressed protein	At5g27330	4.35641	5.1924	-0.835991	0	4.2747	4.82359	-0.548885	0	4.28506	5.00365	-0.718582	0
246766_at	hypothetical protein	At5g27340	4.52266	4.64258	-0.119927	0	4.45924	4.26258	0.196659	0	4.25679	4.26408	-0.00728271	0
246767_at	expressed protein	At5g27390	7.00078	7.26158	-0.260795	0	7.3015	7.38828	-0.0867786	0	7.07036	7.45214	-0.381782	0
246768_at	expressed protein	At5g27400	7.88436	7.8865	-0.0021405	0	7.5804	8.02677	-0.446373	0	8.2334	8.12577	0.107625	0
246769_at	expressed protein	At5g27440	4.69643	4.84603	-0.149598	0	4.36511	4.6504	-0.285286	0	4.39591	4.83738	-0.441473	0
246770_at	pentatricopeptide (PPR) repeat-containing protein	At5g27460	6.87439	6.44018	0.434216	0	6.97616	6.83695	0.139208	0	7.02602	6.89782	0.128201	0
246771_at	pseudogene, hypothetical protein	At5g27480	3.24377	3.28376	-0.0399964	0	3.43112	3.361	0.0701184	0	3.36652	3.2715	0.0950216	0
246772_at	integral membrane Yip1 family protein	At5g27490	7.41233	7.54218	-0.129849	0	7.17747	7.32824	-0.150773	0	7.25769	7.41337	-0.155672	0
246773_at	protein kinase family protein	At5g27510	4.44798	4.44315	0.00483372	0	4.40712	4.35963	0.0474922	0	4.34947	4.43145	-0.0819785	0
246774_at	glycoside hydrolase family 28 protein / polygalacturonase (pectinase) family protein	At5g27530	3.83174	4.03147	-0.19973	0	3.79384	3.8056	-0.0117574	0	3.83628	4.0012	-0.164926	0
246775_at	GTP-binding protein-related	At5g27540	8.10018	8.01273	0.0874514	0	8.35659	8.11676	0.23983	0	8.24411	8.1486	0.0955116	0
246776_at	kinesin motor protein-related	At5g27550	6.21114	6.04729	0.163854	0	5.83463	5.68393	0.150702	0	5.86388	5.92137	-0.0574822	0
246777_at	zinc finger (C3HC4-type RING finger) family protein	At5g27420	8.32127	8.51685	-0.195574	0	9.38834	7.84889	1.53945	0	9.32273	7.25905	2.06368	0
246778_at	mevalonate kinase (MK)	At5g27450	6.53409	7.19277	-0.658678	0	5.96495	7.11193	-1.14699	0	5.97783	7.10625	-1.12843	0
246779_at	mitochondrial substrate carrier family protein	At5g27520	7.59489	7.48764	0.10725	0	7.7584	7.57734	0.181051	0	7.33854	8.11393	-0.77539	0
246780_at	seryl-tRNA synthetase / serine--tRNA ligase	At5g27470	9.83838	9.95708	-0.118706	0	9.92029	9.98105	-0.0607592	0	9.83861	9.99308	-0.154476	0
246781_at	sugar-porter family protein 1 (SFP1)	At5g27350	9.16326	8.825	0.338263	0	8.86046	9.11692	-0.256463	0	7.94842	9.00794	-1.05951	0
246782_at	expressed protein	At5g27320	5.89399	5.88177	0.0122243	0	6.2722	5.95079	0.321409	0	6.08454	6.06988	0.0146524	0
246783_at	sugar-porter family protein 2 (SFP2)	At5g27360	5.68158	6.06287	-0.381287	0	5.46809	6.10071	-0.632625	0	5.50199	6.03431	-0.532326	0
246784_at	signal peptidase subunit family protein	At5g27430	8.40929	7.9942	0.415097	0	9.08054	8.16231	0.918226	1	8.591	8.11119	0.479817	0
246785_at	GSH2: glutathione synthetase (GSH2)	At5g27380	9.89742	9.93473	-0.0373018	0	9.95674	9.92758	0.0291643	0	10.2573	9.85485	0.402489	0
246786_at	aminotransferase class IV family protein	At5g27410	4.7652	4.5349	0.230304	0	4.35496	4.68353	-0.328572	0	4.77679	4.56702	0.209779	0
246787_s_at	WD-40 repeat family protein	At5g27570	3.26028	3.20824	0.0520375	0	3.17327	3.07545	0.0978229	0	3.19217	3.08608	0.106081	0
246788_at	MADS-box family protein	At5g27580	3.30327	3.37722	-0.0739506	0	3.36457	3.37623	-0.0116648	0	3.30334	3.39844	-0.0951063	0
246789_at	AMP-binding protein, putative	At5g27600	6.64275	5.94826	0.69449	0	7.88441	6.22942	1.65499	1	7.43745	6.15777	1.27968	1
246790_at	myb family transcription factor	At5g27610	4.75026	4.46075	0.289506	0	5.00547	4.73943	0.26604	0	4.66459	4.71374	-0.0491467	0
246791_at	zinc finger (DNL type) family protein	At5g27280	10.067	10.4148	-0.347795	0	9.93824	10.4557	-0.517465	0	10.3608	10.4515	-0.090681	0
246792_at	expressed protein	At5g27290	8.36454	9.00748	-0.642935	0	7.04987	8.97431	-1.92444	-1	7.95554	9.02817	-1.07263	0
246793_at	expressed protein	At5g27210	5.92057	5.96317	-0.0425977	0	6.26208	6.29588	-0.0337995	0	6.27073	6.05518	0.215557	0
246794_s_at	expressed protein	At5g27010	4.0838	4.24742	-0.163613	0	4.44228	4.16732	0.274956	0	4.26221	4.17895	0.0832671	0
246795_at	hypothetical protein	At5g27020	4.41737	4.23298	0.184382	0	4.59632	4.35058	0.245738	0	4.40356	4.30867	0.0948861	0
246796_at	expressed protein	At5g26770	6.48134	5.61709	0.864246	0	6.84101	6.18935	0.65166	0	6.86865	6.25661	0.612044	0
246797_at	expressed protein	At5g26790	4.91773	4.89879	0.0189358	0	4.67397	4.99051	-0.316535	0	4.52509	4.80612	-0.281029	0
246798_at	zinc finger (GATA type) family protein	At5g26930	4.49726	4.67188	-0.174619	0	4.68031	4.53328	0.14703	0	4.34435	4.51754	-0.173197	0
246799_at	exonuclease family protein	At5g26940	7.14568	7.02577	0.119914	0	7.23835	6.99526	0.243087	0	7.32712	7.14208	0.185041	0
246800_at	glycine hydroxymethyltransferase, putative / serine hydroxymethyltransferase, putative / serine/threonine aldolase, putative	At5g26780	8.55219	8.53009	0.0220958	0	8.42613	8.76814	-0.342012	0	8.63318	8.75733	-0.124149	0
246801_at	THRRS: threonyl-tRNA synthetase / threonine--tRNA ligase (THRRS)	At5g26830	9.50789	9.8155	-0.307606	0	9.53139	9.65517	-0.12378	0	9.38575	9.78878	-0.403034	0
246802_at	kinesin motor protein-related	At5g27000	3.97634	3.92706	0.0492759	0	3.91185	3.94721	-0.0353573	0	3.91879	4.02944	-0.110654	0
246803_at	SYP41: syntaxin 41 (SYP41) / TLG2a	At5g26980	3.76098	3.70814	0.0528396	0	4.14368	3.75471	0.388974	0	4.16507	3.69691	0.468159	0
246804_at	At5g27040	At5g27040	3.75254	3.91403	-0.161492	0	3.59287	3.79514	-0.202271	0	3.67442	3.80867	-0.134247	0
246805_at	MADS-box family protein	At5g27050	3.89827	3.85587	0.0423942	0	3.92031	3.83955	0.0807625	0	3.73858	3.91913	-0.180557	0
246806_at	WD-40 repeat family protein	At5g27080	3.38064	3.40451	-0.023867	0	3.47097	3.31742	0.153545	0	3.24038	3.28916	-0.0487848	0
246807_at	glutamate receptor family protein (GLR2.1) (GLR3)	At5g27100	5.59049	5.39166	0.198831	0	5.27883	5.33593	-0.0570997	0	5.25552	5.28845	-0.03293	0
246808_at	pentatricopeptide (PPR) repeat-containing protein	At5g27110	5.69871	5.97041	-0.271696	0	5.64808	5.67491	-0.0268231	0	5.62449	5.65175	-0.0272619	0
246809_s_at	SAR DNA-binding protein, putative	At5g27140	8.08209	8.24252	-0.160425	0	8.18343	8.26802	-0.0845885	0	8.15408	8.45003	-0.295948	0
246810_at	hypothetical protein	At5g27160	3.41801	3.35003	0.0679835	0	3.38391	3.30119	0.082721	0	3.35484	3.43777	-0.0829309	0
246811_at	hypothetical protein	At5g27170	3.7451	3.80818	-0.0630813	0	3.5159	3.75626	-0.240362	0	3.77898	3.67894	0.100042	0
246812_at	hypothetical protein	At5g27180	3.21395	3.2182	-0.00424943	0	3.21007	3.25477	-0.0447004	0	3.29985	3.18438	0.115472	0
246813_at	At5g27190	At5g27190	3.23499	3.26453	-0.0295337	0	3.27655	3.29575	-0.0191989	0	3.15794	3.30568	-0.147741	0
246814_at	acyl carrier protein, chloroplast, putative / ACP, putative	At5g27200	4.79721	4.76071	0.0364989	0	4.60445	4.5851	0.0193514	0	4.69074	4.69734	-0.00659405	0
246815_at	protein transport protein-related	At5g27220	5.15171	5.28072	-0.129003	0	4.86806	5.08367	-0.215608	0	5.07228	5.23427	-0.161997	0
246816_at	expressed protein	At5g27230	4.07809	4.23448	-0.156396	0	3.93967	4.10324	-0.163573	0	4.11377	4.07394	0.0398272	0
246817_at	DNAJ heat shock N-terminal domain-containing protein	At5g27240	4.3867	4.44382	-0.0571184	0	4.43591	4.48448	-0.0485641	0	4.48077	4.52133	-0.0405567	0
246818_at	pentatricopeptide (PPR) repeat-containing protein	At5g27270	6.4641	6.68605	-0.22195	0	6.60421	6.83561	-0.2314	0	6.61565	6.83155	-0.215896	0
246819_at	WD-40 repeat family protein	At5g26900	3.00692	3.0914	-0.0844755	0	3.04987	3.05102	-0.00114728	0	3.01561	3.08696	-0.0713511	0
246820_at	expressed protein	At5g26910	6.95094	6.64118	0.309765	0	6.46019	6.5988	-0.138612	0	6.53118	6.62712	-0.0959407	0
246821_at	calmodulin-binding protein	At5g26920	8.662	7.469	1.193	0	10.9479	8.06645	2.88141	1	8.91355	7.21167	1.70188	0
246822_at	kelch repeat-containing F-box family protein	At5g26960	7.1913	7.55995	-0.36865	0	7.04163	7.41706	-0.375431	0	7.15236	7.32779	-0.175435	0
246823_at	hypothetical protein	At5g26970	3.46719	3.50343	-0.0362422	0	3.38718	3.40618	-0.0189942	0	3.40129	3.4428	-0.0415118	0
246824_at	drought-responsive family protein	At5g26990	7.9667	7.73098	0.235718	0	8.36421	7.72226	0.641945	1	7.96126	7.63936	0.321901	0
246825_at	meprin and TRAF homology domain-containing protein / MATH domain-containing protein	At5g26260	3.68196	3.76343	-0.0814689	0	3.69485	3.80597	-0.111119	0	3.79496	3.6713	0.123654	0
246826_at	UDP-glucoronosyl/UDP-glucosyl transferase family protein	At5g26310	4.52626	4.61047	-0.0842135	0	4.40943	4.45689	-0.0474583	0	4.25652	4.37854	-0.122023	0
246827_at	plastocyanin-like domain-containing protein / mavicyanin, putative	At5g26330	3.97508	4.43022	-0.455143	0	4.05109	4.24564	-0.194544	0	4.01088	4.17806	-0.167176	0
246828_at	hypothetical protein	At5g26350	5.0509	4.98613	0.0647697	0	4.97297	4.94122	0.0317486	0	4.89731	4.92132	-0.0240102	0
246829_at	glycoside hydrolase starch-binding domain-containing protein	At5g26570	10.8423	11.1243	-0.281974	0	10.35	10.9202	-0.570197	0	10.7033	10.9528	-0.249513	0
246830_at	chaperonin, putative	At5g26360	9.35357	9.54767	-0.194094	0	9.57549	9.66258	-0.0870949	0	9.68614	9.74683	-0.0606941	0
246831_at	hexose transporter, putative	At5g26340	11.4578	10.9558	0.502055	0	12.2475	11.3232	0.924335	0	11.3519	11.085	0.266922	0
246832_at	expressed protein	At5g26595	7.77419	7.36949	0.404692	0	8.04649	7.50499	0.541503	0	8.44897	7.67073	0.778243	0
246833_at	hypothetical protein	At5g26615	3.46706	3.51461	-0.0475533	0	3.40864	3.49442	-0.0857741	0	3.57983	3.47295	0.10688	0
246834_at	MADS-box protein (AGL35)	At5g26625	4.41524	4.45528	-0.0400345	0	4.31168	4.24467	0.0670023	0	4.32037	4.30477	0.0156016	0
246835_at	hypothetical protein	At5g26635	5.36956	5.36291	0.00664568	0	5.40973	5.3805	0.0292261	0	5.2028	5.26322	-0.0604238	0
246836_s_at	MADS-box protein (AGL36)	At5g26645	3.44311	3.57937	-0.136257	0	3.56543	3.44333	0.122099	0	3.33312	3.3819	-0.048773	0
246837_at	pectinacetylesterase, putative	At5g26665	4.98681	5.57956	-0.592752	0	4.33628	4.97137	-0.635084	0	4.42485	5.39068	-0.965834	0
246838_at	endonuclease, putative	At5g26675	5.74196	5.9713	-0.229347	0	5.80586	5.98492	-0.179066	0	5.89146	5.98496	-0.0935021	0
246839_at	expressed protein	At5g26718	6.04905	6.02151	0.0275408	0	6.24285	6.12308	0.119771	0	6.25707	5.92827	0.328802	0
246840_at	D111/G-patch domain-containing protein	At5g26605	7.11587	7.01105	0.104822	0	7.43329	7.21602	0.217273	0	7.49504	7.10276	0.392284	0
246841_at	germin-like protein, putative	At5g26696	4.84703	4.18787	0.659156	0	5.42192	4.47183	0.950094	1	4.61584	4.33265	0.283183	0
246842_at	expressed protein	At5g26731	4.60441	4.50638	0.0980303	0	5.27325	4.34756	0.925689	1	4.54194	4.1687	0.373243	0
246843_at	expressed protein	At5g26734	9.04713	8.40036	0.646762	0	8.39459	8.3953	-0.000716093	0	8.51506	8.52791	-0.0128503	0
246844_at	myb family transcription factor (MYB4) (MYB86)	At5g26655	4.40847	4.76038	-0.351919	0	5.05826	4.41958	0.638678	0	4.5983	4.46872	0.129579	0
246845_at	glutamate-tRNA ligase, putative / glutamyl-tRNA synthetase, putatuve / GluRS, putative	At5g26707	9.21923	9.31746	-0.0982216	0	9.55751	9.2969	0.260606	0	9.33112	9.32225	0.00886591	0
246846_at	expressed protein	At5g26760	7.97877	8.02982	-0.0510508	0	7.74289	8.05729	-0.314398	0	7.74441	8.02682	-0.282408	0
246847_at	ferroportin-related	At5g26820	8.05583	8.48579	-0.429956	0	7.67473	8.35252	-0.677785	0	7.97571	8.4015	-0.425792	0
246848_at	hypothetical protein	At5g26840	4.20985	4.25549	-0.0456354	0	4.32248	4.26607	0.0564162	0	4.21072	4.25084	-0.0401212	0
246849_at	expressed protein	At5g26850	7.67859	7.58287	0.0957247	0	7.42175	7.47915	-0.0574031	0	7.61584	7.57285	0.0429907	0
246850_at	Lon protease homolog 2, mitochondrial	At5g26860	6.71998	6.80635	-0.0863751	0	7.366	6.92615	0.43985	0	6.78536	6.89205	-0.106688	0
246851_at	MADS-box family protein	At5g26870	3.22019	3.16799	0.0522045	0	3.18689	3.23311	-0.0462187	0	3.27875	3.17955	0.0992036	0
246852_at	tRNA/rRNA methyltransferase (SpoU) family protein	At5g26880	9.74755	9.56284	0.184719	0	9.59932	9.62321	-0.0238865	0	9.94621	9.62649	0.319721	0
246853_at	hypothetical protein	At5g26890	4.63533	4.81498	-0.179653	0	4.64492	4.78505	-0.140127	0	4.59831	4.70177	-0.103467	0
246854_at	mitochondrial substrate carrier family protein	At5g26200	5.52648	6.2977	-0.771213	0	4.73705	5.56598	-0.828929	0	4.89689	5.63397	-0.737083	0
246855_at	meprin and TRAF homology domain-containing protein / MATH domain-containing protein	At5g26280	3.50416	3.50508	-0.000916429	0	3.53415	3.56448	-0.0303337	0	3.56968	3.47553	0.094146	0
246856_at	PHD finger family protein	At5g26210	8.19142	8.19037	0.0010437	0	8.09786	8.08885	0.00901142	0	8.35032	8.23148	0.118842	0
246857_at	hypothetical protein	At5g25920	3.46621	3.49477	-0.0285632	0	3.62751	3.45173	0.175785	0	3.49175	3.54505	-0.0532964	0
246858_at	leucine-rich repeat family protein / protein kinase family protein	At5g25930	8.57994	7.56928	1.01066	0	9.50513	8.16729	1.33785	1	8.87006	7.95873	0.911334	0
246859_at	hypothetical protein	At5g25950	3.53208	3.56656	-0.0344813	0	3.70348	3.61648	0.0869914	0	3.5733	3.59293	-0.0196393	0
246860_at	expressed protein	At5g25840	7.7065	8.09883	-0.392333	0	7.78809	7.93965	-0.15156	0	7.99368	7.86465	0.129029	0
246861_at	auxin-responsive protein / indoleacetic acid-induced protein 28 (IAA28)	At5g25890	6.51977	6.51223	0.00753633	0	6.68892	6.36923	0.319693	0	6.8691	6.5774	0.291694	0
246862_at	ubiquitin-conjugating enzyme, putative	At5g25760	8.98783	8.96616	0.0216645	0	8.74866	8.86528	-0.11662	0	8.9706	8.95575	0.0148443	0
246863_at	early nodulin-related	At5g25940	8.32222	8.16667	0.155555	0	8.79995	8.27082	0.52913	1	8.78439	8.30194	0.482449	0
246864_at	ent-kaurene oxidase, putative (GA3) / cytochrome P450	At5g25900	7.13023	7.03574	0.0944847	0	7.16077	6.98426	0.176507	0	7.55487	6.9979	0.556969	0
246865_s_at	eukaryotic translation initiation factor 3 subunit 9, putative / eIF-3 eta, putative / eIF3b, putative	At5g25780	8.5418	8.56442	-0.0226231	0	8.68963	8.67434	0.0152878	0	8.60082	8.62684	-0.0260198	0
246866_at	hypothetical protein	At5g25960	3.63967	3.58125	0.0584199	0	3.6016	3.49164	0.109964	0	3.57496	3.53519	0.0397768	0
246867_at	expressed protein	At5g25990	3.80814	3.7514	0.0567344	0	3.52452	3.71887	-0.194351	0	3.61737	3.7167	-0.0993312	0
246868_at	protein phosphatase 2C, putative / PP2C, putative	At5g26010	4.8893	4.81825	0.0710479	0	4.63107	4.78715	-0.156082	0	4.70613	4.63516	0.0709675	0
246869_at	hypothetical protein	At5g26020	4.27817	4.3113	-0.0331289	0	4.25337	4.16548	0.0878911	0	4.18269	4.16576	0.016927	0
246870_at	ferrochelatase I	At5g26030	10.0133	9.54975	0.463551	0	10.1749	9.5803	0.594579	0	10.0991	9.62211	0.476999	0
246871_at	hydroxyproline-rich glycoprotein family protein	At5g26070	3.58715	3.59445	-0.00729356	0	3.53713	3.52349	0.013631	0	3.50563	3.63825	-0.132621	0
246872_at	proline-rich family protein	At5g26080	3.68109	3.70189	-0.0208043	0	3.71832	3.70777	0.010552	0	3.77345	3.58224	0.191205	0
246873_at	hypothetical protein	At5g26100	4.35744	4.38693	-0.029496	0	4.29933	4.34661	-0.0472747	0	4.31932	4.30541	0.0139106	0
246874_at	glycosyl hydrolase family protein 51	At5g26120	5.08493	5.21486	-0.129924	0	4.95955	5.03133	-0.071776	0	5.00295	4.93091	0.0720395	0
246875_at	pathogenesis-related protein, putative	At5g26130	3.98857	3.82373	0.164839	0	3.94324	3.71066	0.232576	0	3.72627	3.85863	-0.132361	0
246876_at	lysine decarboxylase family protein	At5g26140	3.53156	3.64926	-0.117698	0	3.62183	3.68592	-0.0640847	0	3.6308	3.71009	-0.0792945	0
246877_at	protein kinase family protein	At5g26150	4.37598	4.3505	0.0254725	0	4.31253	4.34538	-0.0328499	0	4.26139	4.31739	-0.0560014	0
246878_at	S1 self-incompatibility protein-related	At5g26060	3.60874	3.73823	-0.129495	0	3.64183	3.72785	-0.086024	0	3.58967	3.72834	-0.138666	0
246879_at	expressed protein	At5g26110	7.60795	7.28074	0.327206	0	7.6225	7.42365	0.198851	0	7.63813	7.5932	0.0449336	0
246880_s_at	glycosyl hydrolase family 1 protein	At5g25980	12.2175	12.8026	-0.585084	0	12.0835	12.9152	-0.831743	0	12.6369	12.8195	-0.182668	0
246881_at	histone deacetylase family protein (HDA2)	At5g26040	6.53981	6.35525	0.184562	0	6.4476	6.67307	-0.225472	0	6.34281	6.55776	-0.214951	0
246882_at	NOL1/NOP2/sun family protein	At5g26180	7.21238	7.25109	-0.0387109	0	7.12662	7.21353	-0.0869088	0	7.12507	7.42493	-0.29986	0
246883_at	DC1 domain-containing protein	At5g26190	4.60213	4.61687	-0.0147437	0	4.46832	4.21437	0.253946	0	4.49579	4.56435	-0.0685566	0
246884_at	ChaC-like family protein	At5g26220	6.15801	7.36891	-1.2109	0	6.39601	7.73588	-1.33987	0	5.77142	6.96831	-1.19689	0
246885_at	expressed protein	At5g26230	5.86758	7.46174	-1.59416	0	4.96462	7.25135	-2.28673	-1	5.71732	7.22989	-1.51257	0
246886_at	chloride channel protein (CLC-d)	At5g26240	6.67117	6.73936	-0.0681873	0	6.99338	6.9173	0.0760805	0	7.047	6.85002	0.196979	0
246887_at	sugar transporter, putative	At5g26250	4.49286	4.62898	-0.136124	0	4.48026	4.47691	0.0033521	0	4.35951	4.38917	-0.0296587	0
246888_at	expressed protein	At5g26270	5.34306	5.27452	0.0685449	0	5.13733	5.17024	-0.0329045	0	5.20787	5.228	-0.0201334	0
246889_at	expressed protein	At5g25470	4.3984	4.38301	0.0153934	0	4.57098	4.24397	0.327008	0	4.39904	4.26647	0.132573	0
246890_at	expressed protein	At5g25410	3.96976	3.96531	0.0044578	0	3.80102	3.7947	0.00632196	0	3.85023	3.72076	0.129466	0
246891_at	zinc finger (Ran-binding) family protein	At5g25490	5.21574	5.02784	0.187903	0	5.21443	5.22835	-0.0139251	0	5.12456	5.07654	0.0480188	0
246892_at	expressed protein	At5g25500	6.23939	6.31159	-0.0722014	0	6.27854	6.18973	0.08881	0	5.85035	6.24715	-0.396807	0
246893_at	transcription elongation factor-related	At5g25520	7.15695	7.55091	-0.393957	0	7.50368	7.69818	-0.194497	0	7.44642	7.40567	0.0407512	0
246894_at	DNAJ heat shock protein, putative	At5g25530	4.19403	4.03519	0.158847	0	4.1795	4.13505	0.0444478	0	4.19985	4.13007	0.0697819	0
246895_at	expressed protein	At5g25540	9.04119	8.86199	0.179207	0	9.51987	9.0263	0.493563	0	9.40379	8.91721	0.486583	0
246896_at	leucine-rich repeat family protein / extensin family protein	At5g25550	3.83159	3.89118	-0.0595915	0	3.83007	3.88269	-0.0526265	0	3.73343	3.90965	-0.176216	0
246897_at	zinc finger (C3HC4-type RING finger) family protein	At5g25560	7.15544	6.97764	0.177795	0	7.41129	7.22015	0.191141	0	7.29782	6.88158	0.416239	0
[truncated: 20,813 more rows]
