# Supplementary material for: The Arabidopsis non‐host defence‐associated coumarin scopoletin protects soybean from Asian soybean rust
Source: Plant J. 2019 Jul 1;99(3):397–413. doi: 10.1111/tpj.14426 (PMC6852345; doi:10.1111/tpj.14426)
Supplement: Supplementary file 11 — Table S4. Primer pairs used in this study. [file TPJ-99-397-s011.xlsx]

## Sheet: Table S4
TABLE S4
	Plant species	Primer pair	Gene/protein family		Locus/name*	Forward primer	Reverse primer
	A. thaliana	#1	AtF6'H	Oxidoreductase, 2OG-Fe(II) oxygenase family protein	At3g13610 (F6'H1)	CTCAGCCTCTTCTTTGTCTC	AAGCCTCCTCACCATCTTC
		#2			At1g55290 (F6'H2)	GAAGCTGAAGCATCACAACTC	TTCTCGCCTAGAAACCGTAAG
		#3	AtPR1	Pathogenesis related gene 1	At2g14610	GGTAGCGGTGACTTGTCTGG	CAAACTCCATTGCACGTGTT
		#4	AtFMO1	Flavin-dependent monooxygenase 1	At1g19250	GGATTAGCAGCCGCTAAG	TCGTAAGTGCAGCTCCTC
		#5	AtWRKY 6	WRKY 6	At1g62300	TGAATTTAGGTTTCCGGTGAGTC	ACTTCACGGTCATTATCTCCAGC
		#6	AtWRKY 53	WRKY 53	At4g23810	CCGAGCGTACAACTTATTCCG	CTCCATCGGCAAACTCTTCAC
		#7	AtACT2	Actin 2	At3g18780	GGTAACATTGTGCTCAGTGGTGG	GGTGCAACGACCTTAATCTTCAT
	G. max	#1	GmPAL	Phenylalanine ammonia-lyase	Glyma.19G182300; Glyma.03G181700; Glyma.03G181600	CCCATGTTTGCCACTTCG	GTCTGCCAGTTAGCAAACC
		#2	GmC4H	Trans-cinnamate 4-monooxygenase	Glyma.02G236500; Glyma.14G205200	ATCACTTTGGGACGTTTGG	CACAATGGTGGAATGCTTGAG
		#3	Gm4CL	Trans-feruloyl-CoA synthetase	Glyma.13G372000; Glyma.15G001700	TTGCCTTATTCTTCGGGAAC	TTGGGATTATCACCGTCAAC
		#4	GmCCoAOMT	O-Methyltransferase-related	Glyma.01G187700; Glyma.11G054500	TTGGAACCTGATGGCTACAC	GTGGAAAGCAAGGAGTAACC
		#5	GmF6'H	2-Oxoglutarate (2OG) and Fe(II)-dependent oxygenase superfamily protein	Glyma.03G096500 (GmF6'H1)	TGTCCAATTGGGATGACCCG	CCCACTTCTCAGCTGCATCA
		#6			Glyma.07G124400 (GmF6'H2)	AAGGGCCTCTCTGAAATGG	TGAGGTACAACATTGATCACCC
		#7			Glyma.03G096500 (GmF6'H1); Glyma.07G124400 (GmF6'H2)	CCCTCAGATCTCACTGAATTTG	ATTGACTTGGGAGGCTCTTTAG
		#8	GmCHS	Chalcone synthase	Glyma.01G228700; Glyma.11G011500	TTACATGGCACCTTCTTTGG	CACTCCTTTATGGCCTTTACTG
		#9	GmCHI	Chalcone isomerase	Glyma.20G241700	CACTGCCATCTGCATTTACC	TCTCGAATGGACCTGTAACG
		#10	GmF3'H (GmTT7)	Flavonoid 3'-monooxygenase	Glyma.05G022100	GGCATGAACTCGTTGAAGAAG	TTCCGGCTGTAAACATATCCC
		#11	GmUBQ3	Ubiquitin-3 (SUBI-3) (van Mortel et al. 2007)	Glyma.20G141600	GTGTAATGTTGGATGTGTTCCC	ACACAATTGAGTTCAACACAAACCG
					*G.max: Williams 82 Assembly 2 Annotation 1 (Wm82.a2.v1)
