# Supplementary material for: The Arabidopsis non‐host defence‐associated coumarin scopoletin protects soybean from Asian soybean rust
Source: Plant J. 2019 Jul 1;99(3):397–413. doi: 10.1111/tpj.14426 (PMC6852345; doi:10.1111/tpj.14426)
Supplement: Supplementary file 12 — Table S5. High‐performance liquid chromatography gradient used for scopoletin quantification. [file TPJ-99-397-s012.xlsx]

## Sheet: Table S5
TABLE S5
HPLC components and solvent gradient
	solvent (%)
time (min)	A	B		A:	H2O + 0.1% formic acid
Prerun	85	15		B:	Methanol + 0.1% formic acid
1.5	85	15
3	60	40
5	52	48
6.5	50	50
11	5	95
13	5	95
14	85	15
15	85	15
Jasco HPLC-system components:
Degaser	DG 2080-53
Gradient unit	LG 980-02
Pump	PU 980
Atosampler	AS-1555
Fluorescence detector	FP 920
column oven	CO 2060 plus
